# Supplementary material for: Cystic fibrosis risk variants confer protection against inflammatory bowel disease
Source: Cell Genom. 2025 Dec 1;6(2):101071. doi: 10.1016/j.xgen.2025.101071 (PMC12903406; doi:10.1016/j.xgen.2025.101071)
Supplement: Table S4. Association result and annotation of CFTR variants in Broad WES, related to Table 3 [file mmc3.xlsx]

## Sheet: Sheet1
VariantID(hg38)	a1freq(CD)	a1freq(UC)	a1freq(IBD)	a1freq(control)	a1count(CD)	a1count(UC)	a1count(IBD)	a1count(control)	most_severe_consequence	clinical_annotation(CFTR2)	amino_acid_change	p-value(CD)	beta(CD)	se(CD)	p-value(UC)	beta(UC)	se(UC)	p-value(IBD)	beta(IBD)	se(IBD)	OR (95%CI, CD)	OR (95%CI, UC)	OR (95%CI, IBD)
chr7:117480099:A:C	0	0	0	7.58e-06	0	0	0	1	missense_variant	-	CFTR:Gln2Pro	-	-	-	-	-	-	-	-	-	-	-	-
chr7:117480102:G:T	4.79e-05	0	2.67e-05	2.27e-05	2	0	2	3	missense_variant	-	CFTR:Arg3Met	-	-	-	-	-	-	-	-	-	-	-	-
chr7:117480105:C:T	2.39e-05	3.55e-05	4.01e-05	4.55e-05	1	1	3	6	missense_variant	-	CFTR:Ser4Leu	-	-	-	-	-	-	-	-	-	-	-	-
chr7:117480106:G:C	2.39e-05	0	1.34e-05	0	1	0	1	0	synonymous_variant	-	CFTR:Ser4=	-	-	-	-	-	-	-	-	-	-	-	-
chr7:117480108:C:T	0	0.000106496	5.34e-05	7.58e-05	0	3	4	10	missense_variant	Varying clinical consequence	CFTR:Pro5Leu	0.0805879	-1.4417	0.825111	0.235334	1.00728	0.848788	0.803044	-0.162816	0.652808	0.047 - 1.192	0.519 - 14.453	0.236 - 3.055
chr7:117480109:T:C	2.34e-05	3.48e-05	2.62e-05	4.54e-05	1	1	2	6	synonymous_variant	-	CFTR:Pro5=	-	-	-	-	-	-	-	-	-	-	-	-
chr7:117480111:T:G	0	0	1.34e-05	0	0	0	1	0	missense_variant	-	CFTR:Leu6Arg	-	-	-	-	-	-	-	-	-	-	-	-
chr7:117480113:G:C	0	0	0	7.58e-06	0	0	0	1	missense_variant	-	CFTR:Glu7Gln	-	-	-	-	-	-	-	-	-	-	-	-
chr7:117480118:G:A	2.39e-05	0	1.34e-05	2.27e-05	1	0	1	3	synonymous_variant	-	CFTR:Lys8=	-	-	-	-	-	-	-	-	-	-	-	-
chr7:117480120:C:T	0.000116888	3.48e-05	7.85e-05	3.03e-05	5	1	6	4	missense_variant	-	CFTR:Ala9Val	-	-	-	-	-	-	0.102531	1.26239	0.77319	-	-	0.776 - 16.084
chr7:117480123:G:C	0	0	0	7.58e-06	0	0	0	1	missense_variant	-	CFTR:Ser10Thr	-	-	-	-	-	-	-	-	-	-	-	-
chr7:117480125:G:A	0.000327332	0.000278707	0.000287868	0.000264722	14	8	22	35	missense_variant	-	CFTR:Val11Ile	0.937279	0.0280246	0.356138	0.446076	-0.290865	0.381727	0.561742	-0.172996	0.298136	0.512 - 2.067	0.354 - 1.580	0.469 - 1.509
chr7:117480129:T:G	0	3.55e-05	1.34e-05	0	0	1	1	0	missense_variant	-	CFTR:Val12Gly	-	-	-	-	-	-	-	-	-	-	-	-
chr7:117480135:A:T	7.01e-05	3.48e-05	5.23e-05	0.000151274	3	1	4	20	missense_variant	-	CFTR:Lys14Ile	0.814568	-0.153864	0.656035	0.418941	-0.604559	0.747977	0.494005	-0.376124	0.549927	0.237 - 3.102	0.126 - 2.367	0.234 - 2.017
chr7:117480146:A:G	2.39e-05	0	1.34e-05	1.52e-05	1	0	1	2	missense_variant	-	CFTR:Ser18Gly	-	-	-	-	-	-	-	-	-	-	-	-
chr7:117504245:T:A	2.4e-05	0	1.34e-05	7.59e-06	1	0	1	1	splice_region_variant	-	-	-	-	-	-	-	-	-	-	-	-	-	-
chr7:117504258:C:G	0	0	0	7.59e-06	0	0	0	1	missense_variant	-	CFTR:Thr20Ser	-	-	-	-	-	-	-	-	-	-	-	-
chr7:117504261:G:T	0	0	0	1.52e-05	0	0	0	2	missense_variant	-	CFTR:Arg21Ile	-	-	-	-	-	-	-	-	-	-	-	-
chr7:117504264:C:T	2.4e-05	0	1.34e-05	0	1	0	1	0	missense_variant	-	CFTR:Pro22Leu	-	-	-	-	-	-	-	-	-	-	-	-
chr7:117504269:T:G	2.4e-05	3.55e-05	2.67e-05	0	1	1	2	0	missense_variant	-	CFTR:Leu24Val	-	-	-	-	-	-	-	-	-	-	-	-
chr7:117504275:A:G	0	0	0	7.59e-05	0	0	0	10	missense_variant	-	CFTR:Lys26Glu	0.241881	-1.15746	0.989031	0.258116	-1.15068	1.01753	0.144808	-1.21429	0.83278	0.045 - 2.184	0.043 - 2.325	0.058 - 1.519
chr7:117504276:A:C	2.4e-05	0	1.34e-05	0	1	0	1	0	missense_variant	-	CFTR:Lys26Thr	-	-	-	-	-	-	-	-	-	-	-	-
chr7:117504281:T:C	0	0	0	1.52e-05	0	0	0	2	missense_variant	-	CFTR:Tyr28His	-	-	-	-	-	-	-	-	-	-	-	-
chr7:117504290:C:T	0.00217625	0.00226576	0.00216048	0.00215077	93	65	165	284	missense_variant	Non CF-causing	CFTR:Arg31Cys	0.19176	-0.168442	0.129036	0.858493	-0.0254	0.142463	0.354443	-0.0982053	0.106053	0.656 - 1.088	0.737 - 1.289	0.736 - 1.116
chr7:117504291:G:A	0	0.000106557	4.01e-05	1.52e-05	0	3	3	2	missense_variant	-	CFTR:Arg31His	-	-	-	-	-	-	-	-	-	-	-	-
chr7:117504291:G:T	0	3.49e-05	1.31e-05	0.000143861	0	1	1	19	missense_variant	Unknown significance	CFTR:Arg31Leu	0.0561177	-1.27763	0.668874	0.333168	-0.703173	0.726605	0.0243338	-1.22303	0.54313	0.075 - 1.034	0.119 - 2.056	0.102 - 0.853
chr7:117504294:T:C	0	0	0	7.59e-06	0	0	0	1	missense_variant	-	CFTR:Leu32Pro	-	-	-	-	-	-	-	-	-	-	-	-
chr7:117504314:C:T	0	0	0	7.59e-06	0	0	0	1	stop_gained	CF-causing	CFTR:Gln39Ter	-	-	-	-	-	-	-	-	-	-	-	-
chr7:117504316:A:T	0	0	0	7.58e-06	0	0	0	1	missense_variant	-	CFTR:Gln39His	-	-	-	-	-	-	-	-	-	-	-	-
chr7:117504321:C:G	2.4e-05	7.1e-05	4.01e-05	7.59e-06	1	2	3	1	missense_variant	-	CFTR:Pro41Arg	-	-	-	-	-	-	-	-	-	-	-	-
chr7:117504324:C:T	0.000280794	0.000139402	0.000222577	0.000181719	12	4	17	24	missense_variant	-	CFTR:Ser42Phe	0.690186	0.15711	0.394153	0.676296	-0.21701	0.519757	0.433463	0.273098	0.348659	0.540 - 2.534	0.291 - 2.229	0.663 - 2.602
chr7:117504326:G:A	2.34e-05	3.49e-05	3.93e-05	0.000174155	1	1	3	23	missense_variant	-	CFTR:Val43Ile	0.0201206	-1.33571	0.574724	0.254369	-0.759789	0.666598	0.0416332	-0.939362	0.461112	0.085 - 0.811	0.127 - 1.728	0.158 - 0.965
chr7:117504327:T:C	0	0	0	1.52e-05	0	0	0	2	missense_variant	-	CFTR:Val43Ala	-	-	-	-	-	-	-	-	-	-	-	-
chr7:117504330:A:T	2.39e-05	0	1.34e-05	0	1	0	1	0	missense_variant	-	CFTR:Asp44Val	-	-	-	-	-	-	-	-	-	-	-	-
chr7:117504341:A:C	0	0	0	1.51e-05	0	0	0	2	missense_variant	-	CFTR:Asn48His	-	-	-	-	-	-	-	-	-	-	-	-
chr7:117504348:C:A	0	0	0	7.59e-06	0	0	0	1	missense_variant	-	CFTR:Ser50Tyr	-	-	-	-	-	-	-	-	-	-	-	-
chr7:117504354:A:T	0	0	0	7.59e-06	0	0	0	1	missense_variant	-	CFTR:Lys52Ile	-	-	-	-	-	-	-	-	-	-	-	-
chr7:117504363:G:A	0	0	0	7.59e-06	0	0	0	1	missense_variant	-	CFTR:Arg55Lys	-	-	-	-	-	-	-	-	-	-	-	-
chr7:117504364:G:A	0	0	0	7.59e-06	0	0	0	1	splice_donor_variant	CF-causing	-	-	-	-	-	-	-	-	-	-	-	-	-
chr7:117504368:G:C	2.4e-05	0	1.34e-05	0	1	0	1	0	splice_region_variant	-	-	-	-	-	-	-	-	-	-	-	-	-	-
chr7:117509029:T:C	0	3.55e-05	1.34e-05	0	0	1	1	0	splice_region_variant	-	-	-	-	-	-	-	-	-	-	-	-	-	-
chr7:117509031:C:T	7.02e-05	6.98e-05	6.55e-05	9.08e-05	3	2	5	12	splice_region_variant	Unknown significance	-	0.837179	-0.137823	0.67066	0.753418	0.264622	0.842379	0.665863	-0.24317	0.563111	0.234 - 3.244	0.250 - 6.792	0.260 - 2.364
chr7:117509035:G:A	7.19e-05	0	4.01e-05	2.27e-05	3	0	3	3	missense_variant	CF-causing	CFTR:Glu56Lys	-	-	-	-	-	-	-	-	-	-	-	-
chr7:117509037:A:G	0	3.55e-05	1.34e-05	0	0	1	1	0	synonymous_variant	-	CFTR:Glu56=	-	-	-	-	-	-	-	-	-	-	-	-
chr7:117509038:T:C	0	0	0	7.58e-06	0	0	0	1	missense_variant	-	CFTR:Trp57Arg	-	-	-	-	-	-	-	-	-	-	-	-
chr7:117509042:A:T	0	3.55e-05	1.34e-05	0	0	1	1	0	missense_variant	-	CFTR:Asp58Val	-	-	-	-	-	-	-	-	-	-	-	-
chr7:117509044:A:G	0	0	0	7.58e-06	0	0	0	1	missense_variant	-	CFTR:Arg59Gly	-	-	-	-	-	-	-	-	-	-	-	-
chr7:117509047:G:T	2.4e-05	0	1.34e-05	6.07e-05	1	0	1	8	stop_gained	CF-causing	CFTR:Glu60Ter	-	-	-	-	-	-	-	-	-	-	-	-
chr7:117509050:C:T	0	0	0	7.58e-06	0	0	0	1	synonymous_variant	-	CFTR:Leu61=	-	-	-	-	-	-	-	-	-	-	-	-
chr7:117509053:G:C	0	0	0	7.58e-06	0	0	0	1	missense_variant	-	CFTR:Ala62Pro	-	-	-	-	-	-	-	-	-	-	-	-
chr7:117509069:C:T	0	3.49e-05	1.31e-05	0.000128657	0	1	1	17	missense_variant	CF-causing	CFTR:Pro67Leu	0.112856	-1.24094	0.78269	0.472212	-0.559342	0.778069	0.0476102	-1.18874	0.600121	0.062 - 1.341	0.124 - 2.627	0.094 - 0.988
chr7:117509071:A:G	0	3.55e-05	1.34e-05	2.27e-05	0	1	1	3	missense_variant	-	CFTR:Lys68Glu	-	-	-	-	-	-	-	-	-	-	-	-
chr7:117509073:A:T	0	0	0	1.52e-05	0	0	0	2	missense_variant	-	CFTR:Lys68Asn	-	-	-	-	-	-	-	-	-	-	-	-
chr7:117509081:A:G	0	3.55e-05	1.34e-05	0	0	1	1	0	missense_variant	-	CFTR:Asn71Ser	-	-	-	-	-	-	-	-	-	-	-	-
chr7:117509089:C:T	0.000233984	0.000313742	0.000274955	0.000302728	10	9	21	40	missense_variant	Varying clinical consequence	CFTR:Arg74Trp	0.758317	-0.116164	0.377537	0.48463	0.289546	0.414303	0.880455	0.0456295	0.303403	0.425 - 1.866	0.593 - 3.009	0.578 - 1.897
chr7:117509090:G:A	0.000374357	0.000453183	0.000405876	0.000476832	16	13	31	63	missense_variant	-	CFTR:Arg74Gln	0.618012	-0.150422	0.301647	0.363521	0.314517	0.346126	0.518167	0.157859	0.244298	0.476 - 1.554	0.695 - 2.699	0.725 - 1.890
chr7:117509093:G:A	0.0251275	0.0220332	0.0239074	0.0325815	1074	632	1826	4305	missense_variant	Non CF-causing	CFTR:Arg75Gln	0.0124111	-0.094714	0.0378821	3.43e-05	-0.183971	0.0452202	4.98e-05	-0.127339	0.0315662	0.845 - 0.980	0.761 - 0.909	0.828 - 0.937
chr7:117509093:G:T	2.39e-05	3.55e-05	2.67e-05	0	1	1	2	0	missense_variant	-	CFTR:Arg75Leu	-	-	-	-	-	-	-	-	-	-	-	-
chr7:117509096:GT:G	0	0	0	7.58e-06	0	0	0	1	frameshift_variant	-	CFTR:Phe78SerfsTer13	-	-	-	-	-	-	-	-	-	-	-	-
chr7:117509097:T:G	0	0	0	7.58e-06	0	0	0	1	missense_variant	-	CFTR:Cys76Trp	-	-	-	-	-	-	-	-	-	-	-	-
chr7:117509111:T:TAACCCAAGTATTA	2.4e-05	0	1.34e-05	0	1	0	1	0	frameshift_variant	-	CFTR:Phe81LeufsTer34	-	-	-	-	-	-	-	-	-	-	-	-
chr7:117509119:T:C	2.4e-05	0	1.34e-05	1.52e-05	1	0	1	2	missense_variant	-	CFTR:Tyr84His	-	-	-	-	-	-	-	-	-	-	-	-
chr7:117509120:A:G	0	0	0	7.59e-06	0	0	0	1	missense_variant	-	CFTR:Tyr84Cys	-	-	-	-	-	-	-	-	-	-	-	-
chr7:117509121:T:C	0	0	0	7.59e-06	0	0	0	1	synonymous_variant	-	CFTR:Tyr84=	-	-	-	-	-	-	-	-	-	-	-	-
chr7:117509123:G:A	4.79e-05	0	2.68e-05	9.1e-05	2	0	2	12	missense_variant	CF-causing	CFTR:Gly85Glu	0.277321	-0.772746	0.711317	0.106852	-1.37021	0.849742	0.0821921	-1.05122	0.604807	0.115 - 1.862	0.048 - 1.344	0.107 - 1.144
chr7:117509127:CTT:C	9.59e-05	0.000142197	0.000120353	0.000227583	4	4	9	30	frameshift_variant	CF-causing	CFTR:Leu88IlefsTer22	0.594729	0.321585	0.604488	0.351921	-0.430114	0.462057	0.474029	-0.275236	0.384442	0.422 - 4.510	0.263 - 1.609	0.357 - 1.613
chr7:117509133:A:C	0	0	0	7.59e-06	0	0	0	1	missense_variant	-	CFTR:Leu88Phe	-	-	-	-	-	-	-	-	-	-	-	-
chr7:117509135:A:G	0	3.56e-05	1.34e-05	0	0	1	1	0	missense_variant	-	CFTR:Tyr89Cys	-	-	-	-	-	-	-	-	-	-	-	-
chr7:117509143:G:T	0	0	0	7.59e-06	0	0	0	1	splice_donor_variant	-	-	-	-	-	-	-	-	-	-	-	-	-	-
chr7:117530891:T:C	7.2e-05	3.56e-05	5.35e-05	3.8e-05	3	1	4	5	splice_region_variant	-	-	-	-	-	-	-	-	-	-	-	-	-	-
chr7:117530893:T:C	0.000609356	0.000593161	0.00066866	0.00063646	26	17	51	84	splice_region_variant	-	-	0.782294	-0.0690745	0.24997	0.78866	-0.0724853	0.270417	0.814566	0.0458772	0.195606	0.572 - 1.523	0.547 - 1.580	0.714 - 1.536
chr7:117530899:G:T	0	0	0	7.59e-06	0	0	0	1	stop_gained	CF-causing	CFTR:Glu92Ter	-	-	-	-	-	-	-	-	-	-	-	-
chr7:117530905:A:G	0	0	0	7.59e-06	0	0	0	1	missense_variant	-	CFTR:Thr94Ala	-	-	-	-	-	-	-	-	-	-	-	-
chr7:117530906:C:T	4.8e-05	0	2.68e-05	4.55e-05	2	0	2	6	missense_variant	-	CFTR:Thr94Ile	-	-	-	-	-	-	-	-	-	-	-	-
chr7:117530909:A:G	0	7.11e-05	2.68e-05	0	0	2	2	0	missense_variant	-	CFTR:Lys95Arg	-	-	-	-	-	-	-	-	-	-	-	-
chr7:117530914:G:C	0	0	0	7.59e-06	0	0	0	1	missense_variant	-	CFTR:Val97Leu	-	-	-	-	-	-	-	-	-	-	-	-
chr7:117530928:A:C	0	3.55e-05	1.34e-05	7.59e-06	0	1	1	1	missense_variant	-	CFTR:Leu101Phe	-	-	-	-	-	-	-	-	-	-	-	-
chr7:117530941:A:G	0	0	0	1.52e-05	0	0	0	2	missense_variant	-	CFTR:Ile106Val	-	-	-	-	-	-	-	-	-	-	-	-
chr7:117530942:T:C	2.4e-05	0	1.34e-05	0	1	0	1	0	missense_variant	-	CFTR:Ile106Thr	-	-	-	-	-	-	-	-	-	-	-	-
chr7:117530946:T:G	0	3.55e-05	1.34e-05	1.52e-05	0	1	1	2	synonymous_variant	-	CFTR:Ala107=	-	-	-	-	-	-	-	-	-	-	-	-
chr7:117530950:T:A	0	3.55e-05	1.34e-05	1.52e-05	0	1	1	2	missense_variant	-	CFTR:Tyr109Asn	-	-	-	-	-	-	-	-	-	-	-	-
chr7:117530953:G:C	0	3.55e-05	1.34e-05	6.07e-05	0	1	1	8	missense_variant	CF-causing	CFTR:Asp110His	-	-	-	-	-	-	-	-	-	-	-	-
chr7:117530955:C:A	7.19e-05	0	4.01e-05	3.03e-05	3	0	3	4	missense_variant	Varying clinical consequence	CFTR:Asp110Glu	-	-	-	-	-	-	-	-	-	-	-	-
chr7:117530957:C:T	0.000140436	3.49e-05	0.000104778	7.57e-05	6	1	8	10	missense_variant	-	CFTR:Pro111Leu	0.724559	0.219293	0.622336	0.42195	-0.658298	0.819754	0.915607	0.0547364	0.516536	0.368 - 4.217	0.104 - 2.582	0.384 - 2.907
chr7:117530958:G:A	2.4e-05	0	1.34e-05	7.58e-06	1	0	1	1	synonymous_variant	-	CFTR:Pro111=	-	-	-	-	-	-	-	-	-	-	-	-
chr7:117530961:T:C	0	3.55e-05	1.34e-05	2.28e-05	0	1	1	3	synonymous_variant	-	CFTR:Asp112=	-	-	-	-	-	-	-	-	-	-	-	-
chr7:117530967:G:A	0	0	0	7.58e-06	0	0	0	1	synonymous_variant	-	CFTR:Lys114=	-	-	-	-	-	-	-	-	-	-	-	-
chr7:117530971:G:C	0	0	0	7.58e-06	0	0	0	1	missense_variant	-	CFTR:Glu116Gln	-	-	-	-	-	-	-	-	-	-	-	-
chr7:117530974:C:G	0	0	0	1.52e-05	0	0	0	2	missense_variant	Varying clinical consequence	CFTR:Arg117Gly	-	-	-	-	-	-	-	-	-	-	-	-
chr7:117530974:C:T	9.36e-05	3.49e-05	7.86e-05	0.000158997	4	1	6	21	missense_variant	CF-causing	CFTR:Arg117Cys	0.403948	-0.444123	0.532144	0.0928795	-0.987598	0.587714	0.144473	-0.651041	0.446122	0.226 - 1.820	0.118 - 1.179	0.218 - 1.250
chr7:117530975:G:A	0.00231763	0.00188285	0.00217448	0.00221071	99	54	166	292	missense_variant	Varying clinical consequence	CFTR:Arg117His	0.581246	-0.0704961	0.127811	0.128038	-0.221268	0.145391	0.148843	-0.153718	0.10648	0.725 - 1.197	0.603 - 1.066	0.696 - 1.057
chr7:117530975:G:T	0	0	0	7.58e-06	0	0	0	1	missense_variant	Varying clinical consequence	CFTR:Arg117Leu	-	-	-	-	-	-	-	-	-	-	-	-
chr7:117530976:C:T	2.4e-05	0	1.34e-05	0	1	0	1	0	synonymous_variant	-	CFTR:Arg117=	-	-	-	-	-	-	-	-	-	-	-	-
chr7:117530980:A:G	0	3.55e-05	1.34e-05	3.79e-05	0	1	1	5	missense_variant	-	CFTR:Ile119Val	-	-	-	-	-	-	-	-	-	-	-	-
chr7:117530982:C:G	2.4e-05	0	1.34e-05	0	1	0	1	0	missense_variant	-	CFTR:Ile119Met	-	-	-	-	-	-	-	-	-	-	-	-
chr7:117530982:C:T	2.4e-05	0	1.34e-05	7.58e-06	1	0	1	1	synonymous_variant	-	CFTR:Ile119=	-	-	-	-	-	-	-	-	-	-	-	-
chr7:117530983:G:A	0.000143775	0	9.36e-05	9.1e-05	6	0	7	12	missense_variant	Varying clinical consequence	CFTR:Ala120Thr	0.417831	0.485926	0.599769	0.0994626	-1.29947	0.788769	0.681921	0.218382	0.532843	0.502 - 5.267	0.058 - 1.280	0.438 - 3.535
chr7:117530984:C:T	0	3.55e-05	1.34e-05	1.52e-05	0	1	1	2	missense_variant	-	CFTR:Ala120Val	-	-	-	-	-	-	-	-	-	-	-	-
chr7:117530985:G:A	0	0	0	1.52e-05	0	0	0	2	synonymous_variant	-	CFTR:Ala120=	-	-	-	-	-	-	-	-	-	-	-	-
chr7:117530990:A:G	0	0	0	7.58e-06	0	0	0	1	missense_variant	-	CFTR:Tyr122Cys	-	-	-	-	-	-	-	-	-	-	-	-
chr7:117531002:G:A	0	3.55e-05	1.34e-05	0	0	1	1	0	missense_variant	CF-causing	CFTR:Gly126Asp	-	-	-	-	-	-	-	-	-	-	-	-
chr7:117531004:T:C	0	0	0	1.52e-05	0	0	0	2	synonymous_variant	-	CFTR:Leu127=	-	-	-	-	-	-	-	-	-	-	-	-
chr7:117531010:CT:C	2.4e-05	0	1.34e-05	0	1	0	1	0	frameshift_variant	-	CFTR:Leu130SerfsTer4	-	-	-	-	-	-	-	-	-	-	-	-
chr7:117531015:C:G	0	3.55e-05	1.34e-05	0	0	1	1	0	synonymous_variant	-	CFTR:Leu130=	-	-	-	-	-	-	-	-	-	-	-	-
chr7:117531018:T:C	0	0	0	7.58e-06	0	0	0	1	synonymous_variant	-	CFTR:Phe131=	-	-	-	-	-	-	-	-	-	-	-	-
chr7:117531019:A:G	0	3.55e-05	1.34e-05	0	0	1	1	0	missense_variant	-	CFTR:Ile132Val	-	-	-	-	-	-	-	-	-	-	-	-
chr7:117531025:A:C	0	0	0	7.58e-06	0	0	0	1	synonymous_variant	-	CFTR:Arg134=	-	-	-	-	-	-	-	-	-	-	-	-
chr7:117531028:A:T	2.4e-05	0	1.34e-05	0	1	0	1	0	missense_variant	-	CFTR:Thr135Ser	-	-	-	-	-	-	-	-	-	-	-	-
chr7:117531031:C:A	0	0	0	7.58e-06	0	0	0	1	missense_variant	-	CFTR:Leu136Met	-	-	-	-	-	-	-	-	-	-	-	-
chr7:117531035:T:C	0	3.55e-05	1.34e-05	7.58e-06	0	1	1	1	missense_variant	-	CFTR:Leu137Pro	-	-	-	-	-	-	-	-	-	-	-	-
chr7:117531038:T:C	0	3.55e-05	1.34e-05	7.58e-06	0	1	1	1	missense_variant	-	CFTR:Leu138Pro	-	-	-	-	-	-	-	-	-	-	-	-
chr7:117531041:A:C	2.4e-05	0	1.34e-05	0	1	0	1	0	missense_variant	-	CFTR:His139Pro	-	-	-	-	-	-	-	-	-	-	-	-
chr7:117531042:C:T	2.4e-05	0	1.34e-05	7.58e-06	1	0	1	1	synonymous_variant	-	CFTR:His139=	-	-	-	-	-	-	-	-	-	-	-	-
chr7:117531043:C:T	9.58e-05	0.000142096	0.00010692	0.000568776	4	4	8	75	missense_variant	-	CFTR:Pro140Ser	0.0189863	-0.843099	0.359407	0.165596	-0.538199	0.388172	0.00182402	-0.883765	0.283487	0.213 - 0.871	0.273 - 1.249	0.237 - 0.720
chr7:117531065:A:C	0	0	0	7.58e-06	0	0	0	1	missense_variant	-	CFTR:His147Pro	-	-	-	-	-	-	-	-	-	-	-	-
chr7:117531066:C:G	7.19e-05	3.55e-05	5.35e-05	1.52e-05	3	1	4	2	missense_variant	-	CFTR:His147Gln	-	-	-	-	-	-	-	-	-	-	-	-
chr7:117531068:T:C	0.0016385	0.00132478	0.00150614	0.00139316	70	38	115	184	missense_variant	Non CF-causing	CFTR:Ile148Thr	0.20704	0.200493	0.158902	0.776902	-0.0512679	0.180928	0.576498	0.0724173	0.129662	0.895 - 1.669	0.666 - 1.354	0.834 - 1.386
chr7:117531068:T:G	0	3.55e-05	1.34e-05	7.58e-06	0	1	1	1	missense_variant	-	CFTR:Ile148Ser	-	-	-	-	-	-	-	-	-	-	-	-
chr7:117531076:C:A	9.59e-05	7.11e-05	8.02e-05	0.000151699	4	2	6	20	missense_variant	-	CFTR:Gln151Lys	0.393889	-0.427487	0.501401	0.196512	-0.716012	0.554381	0.0306387	-0.967882	0.447734	0.244 - 1.742	0.165 - 1.449	0.158 - 0.914
chr7:117531078:G:A	0	0	0	1.52e-05	0	0	0	2	synonymous_variant	-	CFTR:Gln151=	-	-	-	-	-	-	-	-	-	-	-	-
chr7:117531079:A:T	2.4e-05	0	1.34e-05	7.58e-06	1	0	1	1	missense_variant	-	CFTR:Met152Leu	-	-	-	-	-	-	-	-	-	-	-	-
chr7:117531083:G:A	2.4e-05	3.55e-05	2.67e-05	0	1	1	2	0	missense_variant	-	CFTR:Arg153Lys	-	-	-	-	-	-	-	-	-	-	-	-
chr7:117531086:T:C	2.4e-05	0	1.34e-05	0	1	0	1	0	missense_variant	-	CFTR:Ile154Thr	-	-	-	-	-	-	-	-	-	-	-	-
chr7:117531088:G:A	0	0	0	7.59e-06	0	0	0	1	missense_variant	-	CFTR:Ala155Thr	-	-	-	-	-	-	-	-	-	-	-	-
chr7:117531091:A:G	0	0	0	7.59e-06	0	0	0	1	missense_variant	-	CFTR:Met156Val	-	-	-	-	-	-	-	-	-	-	-	-
chr7:117531098:G:C	0	3.55e-05	2.67e-05	3.79e-05	0	1	2	5	missense_variant	-	CFTR:Ser158Thr	-	-	-	-	-	-	-	-	-	-	-	-
chr7:117531101:T:A	0	0	0	7.59e-06	0	0	0	1	stop_gained	CF-causing	CFTR:Leu159Ter	-	-	-	-	-	-	-	-	-	-	-	-
chr7:117531101:T:C	2.4e-05	0	1.34e-05	7.59e-06	1	0	1	1	missense_variant	-	CFTR:Leu159Ser	-	-	-	-	-	-	-	-	-	-	-	-
chr7:117531109:A:G	0	0	0	1.52e-05	0	0	0	2	missense_variant	-	CFTR:Lys162Glu	-	-	-	-	-	-	-	-	-	-	-	-
chr7:117531117:A:G	0.00035137	0.000279115	0.000327671	0.000439481	15	8	25	58	splice_region_variant	Varying clinical consequence	-	0.544577	-0.184861	0.305098	0.4885	-0.245534	0.354461	0.484473	-0.177743	0.254236	0.457 - 1.512	0.391 - 1.567	0.509 - 1.378
chr7:117531120:A:T	4.8e-05	0	2.68e-05	0	2	0	2	0	splice_region_variant	-	-	-	-	-	-	-	-	-	-	-	-	-	-
chr7:117531122:T:G	9.59e-05	0	5.35e-05	5.31e-05	4	0	4	7	splice_region_variant	-	-	0.795094	0.184573	0.710713	-	-	-	0.631661	-0.316393	0.65999	0.299 - 4.843	-	0.200 - 2.657
chr7:117534274:A:C	0	3.57e-05	1.34e-05	0	0	1	1	0	splice_acceptor_variant	-	-	-	-	-	-	-	-	-	-	-	-	-	-
chr7:117534276:A:G	2.35e-05	0	1.31e-05	4.55e-05	1	0	1	6	missense_variant	-	CFTR:Thr164Ala	-	-	-	-	-	-	-	-	-	-	-	-
chr7:117534280:T:C	0	0	0	1.52e-05	0	0	0	2	missense_variant	CF-causing	CFTR:Leu165Ser	-	-	-	-	-	-	-	-	-	-	-	-
chr7:117534294:C:A	0	3.56e-05	1.34e-05	0	0	1	1	0	missense_variant	-	CFTR:Arg170Ser	-	-	-	-	-	-	-	-	-	-	-	-
chr7:117534294:C:T	0.000210961	6.99e-05	0.000144308	3.03e-05	9	2	11	4	missense_variant	-	CFTR:Arg170Cys	0.0157685	1.56397	0.647813	-	-	-	0.0229985	1.27506	0.560845	1.342 - 17.008	-	1.192 - 10.744
chr7:117534295:G:A	0.00140607	0.00139772	0.0013248	0.000879294	60	40	101	116	missense_variant	Non CF-causing	CFTR:Arg170His	0.239056	0.212062	0.180118	0.0472172	0.418565	0.210933	0.0496638	0.298511	0.152081	0.869 - 1.760	1.005 - 2.298	1.000 - 1.816
chr7:117534296:T:A	4.8e-05	0	2.68e-05	1.52e-05	2	0	2	2	synonymous_variant	-	CFTR:Arg170=	-	-	-	-	-	-	-	-	-	-	-	-
chr7:117534300:C:A	0	0	0	7.59e-06	0	0	0	1	missense_variant	-	CFTR:Leu172Ile	-	-	-	-	-	-	-	-	-	-	-	-
chr7:117534302:A:G	0	0	0	7.59e-06	0	0	0	1	synonymous_variant	-	CFTR:Leu172=	-	-	-	-	-	-	-	-	-	-	-	-
chr7:117534313:G:A	0	3.56e-05	1.34e-05	0	0	1	1	0	missense_variant	-	CFTR:Ser176Asn	-	-	-	-	-	-	-	-	-	-	-	-
chr7:117534313:G:C	0	3.56e-05	1.34e-05	7.59e-06	0	1	1	1	missense_variant	-	CFTR:Ser176Thr	-	-	-	-	-	-	-	-	-	-	-	-
chr7:117534314:T:C	0	0	0	7.59e-06	0	0	0	1	synonymous_variant	-	CFTR:Ser176=	-	-	-	-	-	-	-	-	-	-	-	-
chr7:117534315:A:T	7.19e-05	7.11e-05	6.69e-05	3.03e-05	3	2	5	4	missense_variant	-	CFTR:Ile177Phe	-	-	-	-	-	-	-	-	-	-	-	-
chr7:117534316:T:C	2.4e-05	0	1.34e-05	0	1	0	1	0	missense_variant	-	CFTR:Ile177Thr	-	-	-	-	-	-	-	-	-	-	-	-
chr7:117534317:T:G	0	0	0	1.52e-05	0	0	0	2	missense_variant	-	CFTR:Ile177Met	-	-	-	-	-	-	-	-	-	-	-	-
chr7:117534318:G:A	0	0	0	3.03e-05	0	0	0	4	missense_variant	CF-causing	CFTR:Gly178Arg	-	-	-	-	-	-	-	-	-	-	-	-
chr7:117534319:G:A	0	0	1.34e-05	0	0	0	1	0	missense_variant	-	CFTR:Gly178Glu	-	-	-	-	-	-	-	-	-	-	-	-
chr7:117534321:C:A	2.34e-05	0	1.31e-05	1.51e-05	1	0	1	2	missense_variant	-	CFTR:Gln179Lys	-	-	-	-	-	-	-	-	-	-	-	-
chr7:117534326:T:C	0	3.56e-05	1.34e-05	0	0	1	1	0	synonymous_variant	-	CFTR:Leu180=	-	-	-	-	-	-	-	-	-	-	-	-
chr7:117534333:C:A	0	3.56e-05	1.34e-05	0	0	1	1	0	missense_variant	-	CFTR:Leu183Ile	-	-	-	-	-	-	-	-	-	-	-	-
chr7:117534334:T:A	0	0	0	7.59e-06	0	0	0	1	missense_variant	-	CFTR:Leu183His	-	-	-	-	-	-	-	-	-	-	-	-
chr7:117534347:C:A	2.4e-05	0	1.34e-05	0	1	0	1	0	missense_variant	-	CFTR:Asn187Lys	-	-	-	-	-	-	-	-	-	-	-	-
chr7:117534349:T:C	0	0	0	7.59e-06	0	0	0	1	missense_variant	-	CFTR:Leu188Pro	-	-	-	-	-	-	-	-	-	-	-	-
chr7:117534352:A:G	0	3.56e-05	1.34e-05	7.59e-06	0	1	1	1	missense_variant	-	CFTR:Asn189Ser	-	-	-	-	-	-	-	-	-	-	-	-
chr7:117534363:G:T	2.4e-05	0	1.34e-05	0	1	0	1	0	stop_gained	CF-causing	CFTR:Glu193Ter	-	-	-	-	-	-	-	-	-	-	-	-
chr7:117534366:G:T	4.8e-05	3.56e-05	4.02e-05	0.000113919	2	1	3	15	splice_donor_variant	CF-causing	-	0.167377	-0.803851	0.582213	0.327051	-0.69875	0.712959	0.0643636	-0.950642	0.513958	0.143 - 1.401	0.123 - 2.011	0.141 - 1.058
chr7:117534368:A:G	2.4e-05	0	1.34e-05	3.04e-05	1	0	1	4	splice_region_variant	CF-causing	-	-	-	-	-	-	-	-	-	-	-	-	-
chr7:117535244:C:T	0	0	0	7.58e-06	0	0	0	1	splice_region_variant	-	-	-	-	-	-	-	-	-	-	-	-	-	-
chr7:117535249:G:T	2.39e-05	0	1.34e-05	1.52e-05	1	0	1	2	missense_variant	Varying clinical consequence	CFTR:Gly194Val	-	-	-	-	-	-	-	-	-	-	-	-
chr7:117535255:C:T	0	0	0	1.52e-05	0	0	0	2	missense_variant	-	CFTR:Ala196Val	-	-	-	-	-	-	-	-	-	-	-	-
chr7:117535257:T:C	2.39e-05	0	1.34e-05	7.58e-06	1	0	1	1	synonymous_variant	-	CFTR:Leu197=	-	-	-	-	-	-	-	-	-	-	-	-
chr7:117535269:G:A	0.000210438	0.000313545	0.000235528	0.000196681	9	9	18	26	missense_variant	Unknown significance	CFTR:Val201Met	0.79733	-0.106168	0.41342	0.297115	0.464312	0.445324	0.9732	-0.0115045	0.342453	0.400 - 2.022	0.665 - 3.808	0.505 - 1.934
chr7:117535277:C:G	0	3.55e-05	1.34e-05	0	0	1	1	0	missense_variant	-	CFTR:Ile203Met	-	-	-	-	-	-	-	-	-	-	-	-
chr7:117535280:T:G	2.39e-05	0	1.34e-05	0	1	0	1	0	synonymous_variant	-	CFTR:Ala204=	-	-	-	-	-	-	-	-	-	-	-	-
chr7:117535281:C:T	0	0	0	7.58e-06	0	0	0	1	missense_variant	CF-causing	CFTR:Pro205Ser	-	-	-	-	-	-	-	-	-	-	-	-
chr7:117535285:T:G	0.000191424	0.000106496	0.000160231	0.000234888	8	3	12	31	missense_variant	CF-causing	CFTR:Leu206Trp	0.202911	-0.490977	0.385594	0.236192	-0.566585	0.478309	0.0518979	-0.639983	0.329213	0.287 - 1.303	0.222 - 1.449	0.277 - 1.005
chr7:117535286:G:C	0	0	0	7.58e-06	0	0	0	1	missense_variant	-	CFTR:Leu206Phe	-	-	-	-	-	-	-	-	-	-	-	-
chr7:117535293:G:T	0	0	0	3.03e-05	0	0	0	4	missense_variant	-	CFTR:Ala209Ser	-	-	-	-	-	-	-	-	-	-	-	-
chr7:117535295:A:G	2.39e-05	3.55e-05	2.67e-05	7.58e-06	1	1	2	1	synonymous_variant	-	CFTR:Ala209=	-	-	-	-	-	-	-	-	-	-	-	-
chr7:117535295:A:T	0	0	0	7.58e-06	0	0	0	1	synonymous_variant	-	CFTR:Ala209=	-	-	-	-	-	-	-	-	-	-	-	-
chr7:117535298:C:T	0	0	0	7.58e-06	0	0	0	1	synonymous_variant	-	CFTR:Leu210=	-	-	-	-	-	-	-	-	-	-	-	-
chr7:117535300:T:C	0	3.55e-05	1.34e-05	0	0	1	1	0	missense_variant	-	CFTR:Leu211Pro	-	-	-	-	-	-	-	-	-	-	-	-
chr7:117535306:G:A	9.57e-05	0	5.34e-05	2.27e-05	4	0	4	3	missense_variant	-	CFTR:Gly213Glu	-	-	-	-	-	-	-	-	-	-	-	-
chr7:117535307:G:A	0	0	0	1.52e-05	0	0	0	2	synonymous_variant	-	CFTR:Gly213=	-	-	-	-	-	-	-	-	-	-	-	-
chr7:117535315:G:C	2.39e-05	7.1e-05	4.01e-05	1.52e-05	1	2	3	2	missense_variant	-	CFTR:Trp216Ser	-	-	-	-	-	-	-	-	-	-	-	-
chr7:117535318:A:G	0.000958526	0.00376254	0.00219809	0.00293481	41	108	168	388	missense_variant	-	CFTR:Glu217Gly	0.36624	-0.152729	0.169035	0.203992	0.152075	0.11972	0.421621	0.0829919	0.103273	0.616 - 1.196	0.921 - 1.472	0.887 - 1.330
chr7:117535321:T:C	2.39e-05	0	1.34e-05	0	1	0	1	0	missense_variant	-	CFTR:Leu218Ser	-	-	-	-	-	-	-	-	-	-	-	-
chr7:117535323:T:C	0	0	0	1.52e-05	0	0	0	2	synonymous_variant	-	CFTR:Leu219=	-	-	-	-	-	-	-	-	-	-	-	-
chr7:117535326:C:T	2.39e-05	0	1.34e-05	0	1	0	1	0	stop_gained	CF-causing	CFTR:Gln220Ter	-	-	-	-	-	-	-	-	-	-	-	-
chr7:117535327:A:C	7.18e-05	0	4.01e-05	1.52e-05	3	0	3	2	missense_variant	-	CFTR:Gln220Pro	-	-	-	-	-	-	-	-	-	-	-	-
chr7:117535328:G:A	0	0	0	7.58e-06	0	0	0	1	synonymous_variant	-	CFTR:Gln220=	-	-	-	-	-	-	-	-	-	-	-	-
chr7:117535330:C:T	0	3.55e-05	1.34e-05	0	0	1	1	0	missense_variant	-	CFTR:Ala221Val	-	-	-	-	-	-	-	-	-	-	-	-
chr7:117535331:G:A	2.39e-05	7.1e-05	4.01e-05	4.55e-05	1	2	3	6	synonymous_variant	-	CFTR:Ala221=	-	-	-	-	-	-	-	-	-	-	-	-
chr7:117535338:T:C	4.79e-05	0	2.67e-05	1.52e-05	2	0	2	2	missense_variant	-	CFTR:Phe224Leu	-	-	-	-	-	-	-	-	-	-	-	-
chr7:117535338:T:G	0	0	0	7.58e-06	0	0	0	1	missense_variant	-	CFTR:Phe224Val	-	-	-	-	-	-	-	-	-	-	-	-
chr7:117535342:G:A	2.39e-05	0	1.34e-05	7.58e-06	1	0	1	1	missense_variant	-	CFTR:Cys225Tyr	-	-	-	-	-	-	-	-	-	-	-	-
chr7:117535345:G:A	0	3.55e-05	1.34e-05	0	0	1	1	0	missense_variant	-	CFTR:Gly226Glu	-	-	-	-	-	-	-	-	-	-	-	-
chr7:117535363:T:A	2.39e-05	0	1.34e-05	3.03e-05	1	0	1	4	missense_variant	CF-causing	CFTR:Val232Asp	-	-	-	-	-	-	-	-	-	-	-	-
chr7:117535364:C:T	2.39e-05	0	1.34e-05	0	1	0	1	0	synonymous_variant	-	CFTR:Val232=	-	-	-	-	-	-	-	-	-	-	-	-
chr7:117535365:C:G	2.39e-05	0	1.34e-05	2.27e-05	1	0	1	3	missense_variant	-	CFTR:Leu233Val	-	-	-	-	-	-	-	-	-	-	-	-
chr7:117535365:C:T	2.39e-05	0.000106489	5.34e-05	4.55e-05	1	3	4	6	missense_variant	-	CFTR:Leu233Phe	-	-	-	-	-	-	0.407047	0.639053	0.77078	-	-	0.418 - 8.583
chr7:117535383:G:A	2.39e-05	3.55e-05	2.67e-05	5.3e-05	1	1	2	7	missense_variant	-	CFTR:Gly239Arg	-	-	-	-	-	-	-	-	-	-	-	-
chr7:117535385:G:A	0	3.55e-05	1.34e-05	0	0	1	1	0	synonymous_variant	-	CFTR:Gly239=	-	-	-	-	-	-	-	-	-	-	-	-
chr7:117535387:TAGGGAGAATGATGATGAAGTAC:T	0	0	0	7.58e-06	0	0	0	1	frameshift_variant	CF-causing	-	-	-	-	-	-	-	-	-	-	-	-	-
chr7:117535389:G:A	0	0	0	7.58e-06	0	0	0	1	missense_variant	-	CFTR:Gly241Arg	-	-	-	-	-	-	-	-	-	-	-	-
chr7:117535392:A:G	0	0	0	7.58e-06	0	0	0	1	missense_variant	-	CFTR:Arg242Gly	-	-	-	-	-	-	-	-	-	-	-	-
chr7:117535395:A:G	0	3.55e-05	1.34e-05	1.52e-05	0	1	1	2	missense_variant	-	CFTR:Met243Val	-	-	-	-	-	-	-	-	-	-	-	-
chr7:117535396:T:C	0	3.55e-05	1.34e-05	7.58e-06	0	1	1	1	missense_variant	-	CFTR:Met243Thr	-	-	-	-	-	-	-	-	-	-	-	-
chr7:117535411:G:A	2.39e-05	0	1.34e-05	7.58e-06	1	0	1	1	missense_variant	-	CFTR:Arg248Lys	-	-	-	-	-	-	-	-	-	-	-	-
chr7:117535411:G:C	0	0	1.34e-05	3.03e-05	0	0	1	4	missense_variant	-	CFTR:Arg248Thr	-	-	-	-	-	-	-	-	-	-	-	-
chr7:117535412:G:C	0	0	0	7.58e-06	0	0	0	1	splice_donor_variant	-	-	-	-	-	-	-	-	-	-	-	-	-	-
chr7:117535414:A:G	0	0	0	7.58e-06	0	0	0	1	splice_region_variant	-	-	-	-	-	-	-	-	-	-	-	-	-	-
chr7:117536542:T:G	0	0	0	1.53e-05	0	0	0	2	splice_region_variant	-	-	-	-	-	-	-	-	-	-	-	-	-	-
chr7:117536549:G:T	0	0	0	7.6e-06	0	0	0	1	missense_variant	-	CFTR:Asp249Tyr	-	-	-	-	-	-	-	-	-	-	-	-
chr7:117536558:G:A	2.4e-05	3.56e-05	2.68e-05	7.6e-06	1	1	2	1	missense_variant	-	CFTR:Ala252Thr	-	-	-	-	-	-	-	-	-	-	-	-
chr7:117536562:G:A	0	0	0	7.6e-06	0	0	0	1	missense_variant	-	CFTR:Gly253Glu	-	-	-	-	-	-	-	-	-	-	-	-
chr7:117536569:C:T	2.4e-05	3.56e-05	2.68e-05	7.6e-06	1	1	2	1	synonymous_variant	-	CFTR:Ile255=	-	-	-	-	-	-	-	-	-	-	-	-
chr7:117536573:GA:G	0	0	0	7.59e-06	0	0	0	1	frameshift_variant	-	CFTR:Arg258AspfsTer3	-	-	-	-	-	-	-	-	-	-	-	-
chr7:117536576:A:G	7.19e-05	0.00010664	8.02e-05	9.11e-05	3	3	6	12	missense_variant	Varying clinical consequence	CFTR:Arg258Gly	0.515159	0.498468	0.765901	0.281684	0.885114	0.82218	0.48059	0.397059	0.562922	0.367 - 7.386	0.484 - 12.141	0.493 - 4.483
chr7:117536577:G:T	2.4e-05	0	1.34e-05	7.59e-06	1	0	1	1	missense_variant	-	CFTR:Arg258Ile	-	-	-	-	-	-	-	-	-	-	-	-
chr7:117536583:T:G	0	3.55e-05	1.34e-05	0	0	1	1	0	missense_variant	-	CFTR:Val260Gly	-	-	-	-	-	-	-	-	-	-	-	-
chr7:117536598:T:G	0	0	0	2.28e-05	0	0	0	3	missense_variant	Varying clinical consequence	CFTR:Met265Arg	-	-	-	-	-	-	-	-	-	-	-	-
chr7:117536614:A:G	0	7.11e-05	2.67e-05	0	0	2	2	0	synonymous_variant	-	CFTR:Gln270=	-	-	-	-	-	-	-	-	-	-	-	-
chr7:117536615:T:C	0	0	0	7.59e-06	0	0	0	1	missense_variant	-	CFTR:Ser271Pro	-	-	-	-	-	-	-	-	-	-	-	-
chr7:117536623:G:C	0	0	0	7.59e-06	0	0	0	1	missense_variant	-	CFTR:Lys273Asn	-	-	-	-	-	-	-	-	-	-	-	-
chr7:117536624:G:A	2.4e-05	0	1.34e-05	1.52e-05	1	0	1	2	missense_variant	-	CFTR:Ala274Thr	-	-	-	-	-	-	-	-	-	-	-	-
chr7:117536641:A:T	2.4e-05	0	1.34e-05	5.32e-05	1	0	1	7	missense_variant	-	CFTR:Glu279Asp	-	-	-	-	-	-	-	-	-	-	-	-
chr7:117536650:A:T	0	0	0	7.6e-06	0	0	0	1	missense_variant	-	CFTR:Glu282Asp	-	-	-	-	-	-	-	-	-	-	-	-
chr7:117536658:T:C	2.4e-05	0	1.34e-05	0	1	0	1	0	missense_variant	-	CFTR:Ile285Thr	-	-	-	-	-	-	-	-	-	-	-	-
chr7:117536662:AAACTT:A	2.4e-05	0	1.34e-05	0	1	0	1	0	frameshift_variant	-	CFTR:Asn287LysfsTer19	-	-	-	-	-	-	-	-	-	-	-	-
chr7:117536663:A:T	4.8e-05	0	2.68e-05	7.6e-05	2	0	2	10	missense_variant	-	CFTR:Asn287Tyr	0.712451	-0.270027	0.732641	0.201439	-1.1888	0.93059	0.198667	-0.843308	0.656088	0.182 - 3.209	0.049 - 1.887	0.119 - 1.557
chr7:117536664:A:G	0	0	0	7.6e-06	0	0	0	1	missense_variant	-	CFTR:Asn287Ser	-	-	-	-	-	-	-	-	-	-	-	-
chr7:117536669:A:G	0	0	0	7.61e-06	0	0	0	1	missense_variant	-	CFTR:Arg289Gly	-	-	-	-	-	-	-	-	-	-	-	-
chr7:117536678:G:A	0	0	0	7.61e-06	0	0	0	1	splice_region_variant	-	-	-	-	-	-	-	-	-	-	-	-	-	-
chr7:117536681:G:T	0	0	0	7.62e-06	0	0	0	1	splice_region_variant	-	-	-	-	-	-	-	-	-	-	-	-	-	-
chr7:117540089:GTTT:G	2.34e-05	0	1.31e-05	0	1	0	1	0	splice_region_variant	-	-	-	-	-	-	-	-	-	-	-	-	-	-
chr7:117540096:A:G	2.39e-05	0.000106572	6.68e-05	1.52e-05	1	3	5	2	splice_region_variant	-	-	-	-	-	-	-	-	-	-	-	-	-	-
chr7:117540103:A:C	2.39e-05	0	1.34e-05	0	1	0	1	0	synonymous_variant	-	CFTR:Thr291=	-	-	-	-	-	-	-	-	-	-	-	-
chr7:117540120:G:A	0.000725044	0.00101088	0.000890099	0.000990998	31	29	68	131	missense_variant	-	CFTR:Arg297Gln	0.19216	-0.273983	0.210075	0.438117	0.174837	0.225487	0.853709	0.0304648	0.165222	0.504 - 1.148	0.766 - 1.853	0.746 - 1.425
chr7:117540125:G:A	2.39e-05	0	1.34e-05	0	1	0	1	0	missense_variant	-	CFTR:Ala299Thr	-	-	-	-	-	-	-	-	-	-	-	-
chr7:117540127:A:C	0	3.55e-05	1.34e-05	0	0	1	1	0	synonymous_variant	-	CFTR:Ala299=	-	-	-	-	-	-	-	-	-	-	-	-
chr7:117540129:C:A	2.39e-05	0	1.34e-05	0	1	0	1	0	missense_variant	-	CFTR:Ala300Asp	-	-	-	-	-	-	-	-	-	-	-	-
chr7:117540129:C:G	0	3.55e-05	1.34e-05	0	0	1	1	0	missense_variant	-	CFTR:Ala300Gly	-	-	-	-	-	-	-	-	-	-	-	-
chr7:117540132:A:G	0.000622307	0.000674716	0.000614398	0.000401655	26	19	46	53	missense_variant	-	CFTR:Tyr301Cys	0.954681	-0.0151795	0.267108	0.321203	0.294291	0.296667	0.76593	0.0653195	0.219412	0.583 - 1.663	0.750 - 2.401	0.694 - 1.641
chr7:117540139:A:G	2.39e-05	0	1.34e-05	0	1	0	1	0	synonymous_variant	-	CFTR:Arg303=	-	-	-	-	-	-	-	-	-	-	-	-
chr7:117540142:C:T	0	0	0	7.58e-06	0	0	0	1	synonymous_variant	-	CFTR:Tyr304=	-	-	-	-	-	-	-	-	-	-	-	-
chr7:117540144:T:G	0	3.55e-05	1.34e-05	0	0	1	1	0	missense_variant	-	CFTR:Phe305Cys	-	-	-	-	-	-	-	-	-	-	-	-
chr7:117540145:C:T	2.39e-05	0	1.34e-05	0	1	0	1	0	synonymous_variant	-	CFTR:Phe305=	-	-	-	-	-	-	-	-	-	-	-	-
chr7:117540147:A:G	0	0	0	1.52e-05	0	0	0	2	missense_variant	-	CFTR:Asn306Ser	-	-	-	-	-	-	-	-	-	-	-	-
chr7:117540148:T:C	0	0	0	7.58e-06	0	0	0	1	synonymous_variant	-	CFTR:Asn306=	-	-	-	-	-	-	-	-	-	-	-	-
chr7:117540151:C:T	0	3.55e-05	2.67e-05	7.58e-06	0	1	2	1	synonymous_variant	-	CFTR:Ser307=	-	-	-	-	-	-	-	-	-	-	-	-
chr7:117540155:G:A	7.18e-05	0	4.01e-05	6.82e-05	3	0	3	9	missense_variant	-	CFTR:Ala309Thr	0.208657	1.19147	0.947664	-	-	-	0.91669	0.0812602	0.776833	0.514 - 21.092	-	0.237 - 4.972
chr7:117540156:C:G	0	0	0	1.52e-05	0	0	0	2	missense_variant	-	CFTR:Ala309Gly	-	-	-	-	-	-	-	-	-	-	-	-
chr7:117540156:CCTT:C	0	0	0	2.27e-05	0	0	0	3	inframe_deletion	-	CFTR:Phe312del	-	-	-	-	-	-	-	-	-	-	-	-
chr7:117540157:C:G	2.39e-05	3.55e-05	2.67e-05	2.27e-05	1	1	2	3	synonymous_variant	-	CFTR:Ala309=	-	-	-	-	-	-	-	-	-	-	-	-
chr7:117540157:C:T	0	3.55e-05	1.34e-05	0	0	1	1	0	synonymous_variant	-	CFTR:Ala309=	-	-	-	-	-	-	-	-	-	-	-	-
chr7:117540160:C:G	4.79e-05	0	2.67e-05	7.58e-06	2	0	2	1	missense_variant	-	CFTR:Phe310Leu	-	-	-	-	-	-	-	-	-	-	-	-
chr7:117540160:C:T	0	7.1e-05	2.67e-05	1.52e-05	0	2	2	2	synonymous_variant	-	CFTR:Phe310=	-	-	-	-	-	-	-	-	-	-	-	-
chr7:117540166:C:T	2.39e-05	0	1.34e-05	0	1	0	1	0	synonymous_variant	-	CFTR:Phe312=	-	-	-	-	-	-	-	-	-	-	-	-
chr7:117540167:T:C	2.39e-05	0	1.34e-05	0	1	0	1	0	missense_variant	-	CFTR:Ser313Pro	-	-	-	-	-	-	-	-	-	-	-	-
chr7:117540171:G:C	0	0	0	7.58e-06	0	0	0	1	missense_variant	-	CFTR:Gly314Ala	-	-	-	-	-	-	-	-	-	-	-	-
chr7:117540172:G:T	0	0	0	7.58e-06	0	0	0	1	synonymous_variant	-	CFTR:Gly314=	-	-	-	-	-	-	-	-	-	-	-	-
chr7:117540175:CT:C	4.79e-05	3.55e-05	4.01e-05	2.27e-05	2	1	3	3	frameshift_variant	CF-causing	CFTR:Phe316LeufsTer12	-	-	-	-	-	-	-	-	-	-	-	-
chr7:117540178:T:G	4.79e-05	3.55e-05	4.01e-05	7.58e-05	2	1	3	10	missense_variant	-	CFTR:Phe316Leu	0.71849	-0.274942	0.762717	0.387323	-0.717399	0.829859	0.272677	-0.685121	0.624588	0.170 - 3.387	0.096 - 2.482	0.148 - 1.714
chr7:117540180:T:C	0	0	0	7.58e-06	0	0	0	1	missense_variant	-	CFTR:Val317Ala	-	-	-	-	-	-	-	-	-	-	-	-
chr7:117540184:G:A	2.39e-05	3.55e-05	2.67e-05	1.52e-05	1	1	2	2	synonymous_variant	-	CFTR:Val318=	-	-	-	-	-	-	-	-	-	-	-	-
chr7:117540188:T:G	0.000631313	0.00069701	0.000641244	0.000453851	27	20	49	60	missense_variant	Non CF-causing	CFTR:Leu320Val	0.404809	-0.204017	0.2449	0.64511	0.123753	0.268697	0.341253	-0.197451	0.207474	0.505 - 1.318	0.668 - 1.916	0.547 - 1.233
chr7:117540190:A:C	2.39e-05	0	1.34e-05	0	1	0	1	0	missense_variant	-	CFTR:Leu320Phe	-	-	-	-	-	-	-	-	-	-	-	-
chr7:117540190:A:T	0	0	0	2.27e-05	0	0	0	3	missense_variant	-	CFTR:Leu320Phe	-	-	-	-	-	-	-	-	-	-	-	-
chr7:117540194:G:A	2.39e-05	0	1.34e-05	3.03e-05	1	0	1	4	missense_variant	-	CFTR:Val322Met	-	-	-	-	-	-	-	-	-	-	-	-
chr7:117540202:C:G	0	7.1e-05	2.67e-05	3.79e-05	0	2	2	5	synonymous_variant	-	CFTR:Pro324=	-	-	-	-	-	-	-	-	-	-	-	-
chr7:117540204:A:G	0	0	0	7.58e-06	0	0	0	1	missense_variant	-	CFTR:Tyr325Cys	-	-	-	-	-	-	-	-	-	-	-	-
chr7:117540209:C:T	0	0	0	3.03e-05	0	0	0	4	synonymous_variant	-	CFTR:Leu327=	-	-	-	-	-	-	-	-	-	-	-	-
chr7:117540210:T:C	0	0	0	7.58e-06	0	0	0	1	missense_variant	-	CFTR:Leu327Pro	-	-	-	-	-	-	-	-	-	-	-	-
chr7:117540211:A:T	0	0	0	7.58e-06	0	0	0	1	synonymous_variant	-	CFTR:Leu327=	-	-	-	-	-	-	-	-	-	-	-	-
chr7:117540227:C:T	2.39e-05	0	2.67e-05	2.27e-05	1	0	2	3	missense_variant	-	CFTR:Leu333Phe	-	-	-	-	-	-	-	-	-	-	-	-
chr7:117540230:C:T	4.79e-05	0.000106519	6.68e-05	1.52e-05	2	3	5	2	missense_variant	CF-causing	CFTR:Arg334Trp	-	-	-	-	-	-	-	-	-	-	-	-
chr7:117540231:G:A	4.79e-05	0.000248562	0.000133561	0.000159134	2	7	10	21	missense_variant	Varying clinical consequence	CFTR:Arg334Gln	0.136242	-0.781474	0.524503	0.69383	0.185658	0.471617	0.391834	-0.327535	0.382502	0.164 - 1.280	0.478 - 3.034	0.341 - 1.525
chr7:117540231:G:T	0	0	0	1.52e-05	0	0	0	2	missense_variant	CF-causing	CFTR:Arg334Leu	-	-	-	-	-	-	-	-	-	-	-	-
chr7:117540236:A:AG	0	0	0	2.27e-05	0	0	0	3	frameshift_variant	CF-causing	CFTR:Ile336SerfsTer28	-	-	-	-	-	-	-	-	-	-	-	-
chr7:117540237:T:A	0	0	0	1.52e-05	0	0	0	2	missense_variant	CF-causing	CFTR:Ile336Lys	-	-	-	-	-	-	-	-	-	-	-	-
chr7:117540243:C:T	0	7.1e-05	2.67e-05	1.52e-05	0	2	2	2	missense_variant	CF-causing	CFTR:Thr338Ile	-	-	-	-	-	-	-	-	-	-	-	-
chr7:117540248:A:ATC	2.39e-05	7.1e-05	4.01e-05	3.03e-05	1	2	3	4	frameshift_variant	CF-causing	CFTR:Phe342HisfsTer28	-	-	-	-	-	-	-	-	-	-	-	-
chr7:117540256:C:T	0	0	0	7.58e-06	0	0	0	1	synonymous_variant	-	CFTR:Phe342=	-	-	-	-	-	-	-	-	-	-	-	-
chr7:117540258:G:T	0	0	0	7.58e-06	0	0	0	1	missense_variant	-	CFTR:Cys343Phe	-	-	-	-	-	-	-	-	-	-	-	-
chr7:117540263:G:C	0	0	0	7.58e-06	0	0	0	1	missense_variant	-	CFTR:Val345Leu	-	-	-	-	-	-	-	-	-	-	-	-
chr7:117540266:C:T	2.39e-05	0	1.34e-05	0	1	0	1	0	synonymous_variant	-	CFTR:Leu346=	-	-	-	-	-	-	-	-	-	-	-	-
chr7:117540268:G:C	0	0	0	7.58e-06	0	0	0	1	synonymous_variant	-	CFTR:Leu346=	-	-	-	-	-	-	-	-	-	-	-	-
chr7:117540269:C:T	0	0	0	1.52e-05	0	0	0	2	missense_variant	-	CFTR:Arg347Cys	-	-	-	-	-	-	-	-	-	-	-	-
chr7:117540270:G:A	9.58e-05	0	5.34e-05	1.52e-05	4	0	4	2	missense_variant	CF-causing	CFTR:Arg347His	-	-	-	-	-	-	-	-	-	-	-	-
chr7:117540270:G:C	4.79e-05	3.55e-05	6.68e-05	5.31e-05	2	1	5	7	missense_variant	CF-causing	CFTR:Arg347Pro	-	-	-	-	-	-	0.525463	-0.37972	0.598034	-	-	0.212 - 2.209
chr7:117540273:T:A	0.000327455	0.000209074	0.000301039	0.000348005	14	6	23	46	missense_variant	-	CFTR:Met348Lys	0.986758	-0.0058374	0.351704	0.424656	-0.31599	0.395794	0.894095	-0.036949	0.277552	0.499 - 1.981	0.336 - 1.584	0.559 - 1.660
chr7:117540273:T:C	0	0	0	7.58e-06	0	0	0	1	missense_variant	-	CFTR:Met348Thr	-	-	-	-	-	-	-	-	-	-	-	-
chr7:117540276:C:T	0.000163704	0.000278843	0.000196335	0.000310216	7	8	15	41	missense_variant	Unknown significance	CFTR:Ala349Val	0.526462	-0.264912	0.418228	0.455887	0.327358	0.439032	0.83921	-0.0659517	0.32504	0.338 - 1.742	0.587 - 3.280	0.495 - 1.770
chr7:117540277:G:A	2.39e-05	3.55e-05	2.67e-05	0	1	1	2	0	synonymous_variant	-	CFTR:Ala349=	-	-	-	-	-	-	-	-	-	-	-	-
chr7:117540282:C:G	0.000140318	6.97e-05	0.000130873	0.00016645	6	2	10	22	missense_variant	-	CFTR:Thr351Ser	0.319257	-0.454978	0.456811	0.189789	-0.722105	0.550719	0.346596	-0.38215	0.406019	0.259 - 1.553	0.165 - 1.429	0.308 - 1.512
chr7:117540284:C:G	2.34e-05	0	1.31e-05	0	1	0	1	0	missense_variant	-	CFTR:Arg352Gly	-	-	-	-	-	-	-	-	-	-	-	-
chr7:117540284:C:T	0	0	0	7.58e-06	0	0	0	1	missense_variant	Varying clinical consequence	CFTR:Arg352Trp	-	-	-	-	-	-	-	-	-	-	-	-
chr7:117540285:G:A	2.39e-05	3.55e-05	2.67e-05	1.52e-05	1	1	2	2	missense_variant	CF-causing	CFTR:Arg352Gln	-	-	-	-	-	-	-	-	-	-	-	-
chr7:117540289:A:C	4.79e-05	0	2.67e-05	7.58e-06	2	0	2	1	missense_variant	-	CFTR:Gln353His	-	-	-	-	-	-	-	-	-	-	-	-
chr7:117540294:C:T	0	0	0	7.58e-06	0	0	0	1	missense_variant	-	CFTR:Pro355Leu	-	-	-	-	-	-	-	-	-	-	-	-
chr7:117540298:G:A	0	3.55e-05	1.34e-05	0	0	1	1	0	stop_gained	CF-causing	CFTR:Trp356Ter	-	-	-	-	-	-	-	-	-	-	-	-
chr7:117540309:C:T	2.39e-05	7.1e-05	4.01e-05	4.55e-05	1	2	3	6	missense_variant	-	CFTR:Thr360Ile	-	-	-	-	-	-	-	-	-	-	-	-
chr7:117540321:C:G	2.39e-05	0	1.34e-05	7.58e-06	1	0	1	1	missense_variant	-	CFTR:Ser364Cys	-	-	-	-	-	-	-	-	-	-	-	-
chr7:117540347:G:A	0	0	0	7.59e-06	0	0	0	1	splice_donor_variant	CF-causing	-	-	-	-	-	-	-	-	-	-	-	-	-
chr7:117542024:A:C	9.38e-05	6.99e-05	7.87e-05	9.86e-05	4	2	6	13	missense_variant	-	CFTR:Leu375Phe	0.221946	-0.764509	0.625944	0.892486	-0.105597	0.781277	0.986495	0.00914216	0.540091	0.137 - 1.588	0.195 - 4.161	0.350 - 2.909
chr7:117542025:C:CA	2.41e-05	0	1.34e-05	0	1	0	1	0	frameshift_variant	CF-causing	CFTR:Gln378AlafsTer4	-	-	-	-	-	-	-	-	-	-	-	-
chr7:117542034:G:T	0	0	0	7.6e-06	0	0	0	1	stop_gained	CF-causing	CFTR:Glu379Ter	-	-	-	-	-	-	-	-	-	-	-	-
chr7:117542036:A:C	0	0	0	1.52e-05	0	0	0	2	missense_variant	-	CFTR:Glu379Asp	-	-	-	-	-	-	-	-	-	-	-	-
chr7:117542043:A:C	0	0	0	1.52e-05	0	0	0	2	missense_variant	-	CFTR:Thr382Pro	-	-	-	-	-	-	-	-	-	-	-	-
chr7:117542045:A:G	2.4e-05	0	1.34e-05	0	1	0	1	0	synonymous_variant	-	CFTR:Thr382=	-	-	-	-	-	-	-	-	-	-	-	-
chr7:117542047:T:C	0	0	0	7.59e-06	0	0	0	1	missense_variant	-	CFTR:Leu383Ser	-	-	-	-	-	-	-	-	-	-	-	-
chr7:117542054:T:C	0	0	0	7.59e-06	0	0	0	1	synonymous_variant	-	CFTR:Tyr385=	-	-	-	-	-	-	-	-	-	-	-	-
chr7:117542062:C:T	0.000191893	0.000284616	0.000240886	0.00016711	8	8	18	22	missense_variant	-	CFTR:Thr388Met	0.711959	0.169233	0.458345	0.144539	0.732591	0.502086	0.128493	0.541961	0.356536	0.482 - 2.908	0.778 - 5.566	0.855 - 3.458
chr7:117542072:A:G	0	0	0	7.59e-06	0	0	0	1	synonymous_variant	-	CFTR:Glu391=	-	-	-	-	-	-	-	-	-	-	-	-
chr7:117542075:AG:A	0	0	0	7.59e-06	0	0	0	1	frameshift_variant	-	CFTR:Val393Ter	-	-	-	-	-	-	-	-	-	-	-	-
chr7:117542076:G:C	2.4e-05	0	1.34e-05	0	1	0	1	0	missense_variant	-	CFTR:Val393Leu	-	-	-	-	-	-	-	-	-	-	-	-
chr7:117542077:T:A	0	0	0	7.59e-06	0	0	0	1	missense_variant	-	CFTR:Val393Glu	-	-	-	-	-	-	-	-	-	-	-	-
chr7:117542085:A:G	0	0	1.34e-05	0	0	0	1	0	missense_variant	-	CFTR:Asn396Asp	-	-	-	-	-	-	-	-	-	-	-	-
chr7:117542088:G:C	0	0	0	7.6e-06	0	0	0	1	missense_variant	-	CFTR:Val397Leu	-	-	-	-	-	-	-	-	-	-	-	-
chr7:117542095:C:G	0	0	0	7.6e-06	0	0	0	1	missense_variant	-	CFTR:Ala399Gly	-	-	-	-	-	-	-	-	-	-	-	-
chr7:117542095:C:T	2.4e-05	0	1.34e-05	7.6e-06	1	0	1	1	missense_variant	-	CFTR:Ala399Val	-	-	-	-	-	-	-	-	-	-	-	-
chr7:117542098:T:C	0	0	0	1.52e-05	0	0	0	2	missense_variant	-	CFTR:Phe400Ser	-	-	-	-	-	-	-	-	-	-	-	-
chr7:117542102:G:A	4.8e-05	0	2.68e-05	1.52e-05	2	0	2	2	stop_gained	CF-causing	CFTR:Trp401Ter	-	-	-	-	-	-	-	-	-	-	-	-
chr7:117542109:G:A	0	0	0	7.61e-06	0	0	0	1	splice_donor_variant	CF-causing	-	-	-	-	-	-	-	-	-	-	-	-	-
chr7:117542114:A:G	0	0	0	7.61e-06	0	0	0	1	splice_region_variant	-	-	-	-	-	-	-	-	-	-	-	-	-	-
chr7:117542115:A:T	4.81e-05	3.56e-05	4.02e-05	7.61e-06	2	1	3	1	splice_region_variant	-	-	-	-	-	-	-	-	-	-	-	-	-	-
chr7:117548632:TTTTAA:T	0	0	0	7.59e-06	0	0	0	1	splice_region_variant	-	-	-	-	-	-	-	-	-	-	-	-	-	-
chr7:117548638:C:A	0	0	0	7.62e-06	0	0	0	1	splice_region_variant	-	-	-	-	-	-	-	-	-	-	-	-	-	-
chr7:117548638:C:T	0	0	0	1.52e-05	0	0	0	2	splice_region_variant	-	-	-	-	-	-	-	-	-	-	-	-	-	-
chr7:117548641:G:C	2.4e-05	0.000178126	9.39e-05	7.6e-05	1	5	7	10	missense_variant	-	CFTR:Gly404Arg	0.69545	-0.348187	0.889436	0.0131604	1.95476	0.788402	0.220356	0.697738	0.569311	0.124 - 4.035	1.506 - 33.116	0.658 - 6.132
chr7:117548648:G:A	2.4e-05	0	1.34e-05	0	1	0	1	0	missense_variant	-	CFTR:Gly406Glu	-	-	-	-	-	-	-	-	-	-	-	-
chr7:117548651:A:T	0	0	0	7.57e-06	0	0	0	1	missense_variant	-	CFTR:Glu407Val	-	-	-	-	-	-	-	-	-	-	-	-
chr7:117548656:T:A	2.4e-05	0	1.34e-05	0	1	0	1	0	missense_variant	-	CFTR:Phe409Ile	-	-	-	-	-	-	-	-	-	-	-	-
chr7:117548664:AG:A	0	0	0	7.58e-06	0	0	0	1	frameshift_variant	-	CFTR:Ala412GlnfsTer30	-	-	-	-	-	-	-	-	-	-	-	-
chr7:117548671:C:T	0	0	0	7.59e-06	0	0	0	1	stop_gained	CF-causing	CFTR:Gln414Ter	-	-	-	-	-	-	-	-	-	-	-	-
chr7:117548674:A:G	0	0	0	7.58e-06	0	0	0	1	missense_variant	-	CFTR:Asn415Asp	-	-	-	-	-	-	-	-	-	-	-	-
chr7:117548678:A:G	2.4e-05	0	1.34e-05	3.03e-05	1	0	1	4	missense_variant	-	CFTR:Asn416Ser	-	-	-	-	-	-	-	-	-	-	-	-
chr7:117548684:A:G	4.79e-05	7.11e-05	5.35e-05	4.55e-05	2	2	4	6	missense_variant	-	CFTR:Asn418Ser	-	-	-	-	-	-	0.839658	0.148466	0.733781	-	-	0.275 - 4.887
chr7:117548689:A:G	0	0	0	2.27e-05	0	0	0	3	missense_variant	-	CFTR:Lys420Glu	-	-	-	-	-	-	-	-	-	-	-	-
chr7:117548690:A:G	2.4e-05	0	1.34e-05	7.58e-06	1	0	1	1	missense_variant	-	CFTR:Lys420Arg	-	-	-	-	-	-	-	-	-	-	-	-
chr7:117548699:A:G	2.4e-05	0	1.34e-05	0	1	0	1	0	missense_variant	-	CFTR:Asn423Ser	-	-	-	-	-	-	-	-	-	-	-	-
chr7:117548700:T:C	0	0	0	7.58e-06	0	0	0	1	synonymous_variant	-	CFTR:Asn423=	-	-	-	-	-	-	-	-	-	-	-	-
chr7:117548701:G:A	0.000140449	0.000104617	0.000130983	0.000196758	6	3	10	26	missense_variant	-	CFTR:Gly424Ser	0.842427	0.0991469	0.498753	0.749744	-0.184906	0.579684	0.758358	0.123513	0.401487	0.415 - 2.935	0.267 - 2.589	0.515 - 2.485
chr7:117548703:T:A	0	0	0	7.58e-06	0	0	0	1	synonymous_variant	-	CFTR:Gly424=	-	-	-	-	-	-	-	-	-	-	-	-
chr7:117548718:C:T	4.79e-05	3.55e-05	4.01e-05	1.52e-05	2	1	3	2	synonymous_variant	-	CFTR:Phe429=	-	-	-	-	-	-	-	-	-	-	-	-
chr7:117548721:C:A	0	0	0	7.58e-06	0	0	0	1	missense_variant	-	CFTR:Phe430Leu	-	-	-	-	-	-	-	-	-	-	-	-
chr7:117548722:A:C	2.39e-05	0	1.34e-05	7.58e-06	1	0	1	1	missense_variant	-	CFTR:Ser431Arg	-	-	-	-	-	-	-	-	-	-	-	-
chr7:117548741:G:A	2.4e-05	0	1.34e-05	2.27e-05	1	0	1	3	missense_variant	-	CFTR:Gly437Asp	-	-	-	-	-	-	-	-	-	-	-	-
chr7:117548762:T:C	0	0	0	7.58e-06	0	0	0	1	missense_variant	-	CFTR:Ile444Thr	-	-	-	-	-	-	-	-	-	-	-	-
chr7:117548771:A:G	4.79e-05	0	2.67e-05	0	2	0	2	0	missense_variant	-	CFTR:Lys447Arg	-	-	-	-	-	-	-	-	-	-	-	-
chr7:117548786:A:G	0	0	0	7.6e-06	0	0	0	1	missense_variant	-	CFTR:Gln452Arg	-	-	-	-	-	-	-	-	-	-	-	-
chr7:117548795:C:A	0.000168504	7.13e-05	0.000147647	0.000182676	7	2	11	24	missense_variant	CF-causing	CFTR:Ala455Glu	0.16751	-0.566896	0.41072	0.160308	-0.723651	0.515408	0.178338	-0.489819	0.363937	0.254 - 1.269	0.177 - 1.332	0.300 - 1.250
chr7:117548795:C:T	2.41e-05	0.000106975	5.37e-05	0.000129396	1	3	4	17	missense_variant	-	CFTR:Ala455Val	0.125977	-0.975564	0.637556	0.650667	-0.277853	0.613586	0.296584	-0.542057	0.519318	0.108 - 1.315	0.228 - 2.521	0.210 - 1.609
chr7:117548808:C:T	0	0	0	7.58e-06	0	0	0	1	synonymous_variant	-	CFTR:Ser459=	-	-	-	-	-	-	-	-	-	-	-	-
chr7:117548819:G:A	2.4e-05	0	1.34e-05	0	1	0	1	0	missense_variant	-	CFTR:Gly463Asp	-	-	-	-	-	-	-	-	-	-	-	-
chr7:117559468:C:G	0	0	0	7.58e-06	0	0	0	1	stop_gained	CF-causing	CFTR:Ser466Ter	-	-	-	-	-	-	-	-	-	-	-	-
chr7:117559470:C:T	2.34e-05	0	1.31e-05	6.06e-05	1	0	1	8	missense_variant	-	CFTR:Leu467Phe	-	-	-	-	-	-	-	-	-	-	-	-
chr7:117559476:A:G	0	0	0	7.58e-06	0	0	0	1	missense_variant	-	CFTR:Met469Val	-	-	-	-	-	-	-	-	-	-	-	-
chr7:117559479:G:A	0.394777	0.404858	0.399518	0.409366	16872	11617	30516	54083	missense_variant	Non CF-causing	CFTR:Val470Met	0.530977	-0.00800785	0.0127816	0.0528871	-0.0269907	0.0139426	0.0613861	-0.0192253	0.010277	0.967 - 1.017	0.947 - 1.000	0.961 - 1.001
chr7:117559485:A:G	0	0	0	7.58e-06	0	0	0	1	missense_variant	-	CFTR:Met472Val	-	-	-	-	-	-	-	-	-	-	-	-
chr7:117559500:C:G	2.4e-05	0	1.34e-05	7.58e-06	1	0	1	1	missense_variant	-	CFTR:Pro477Ala	-	-	-	-	-	-	-	-	-	-	-	-
chr7:117559500:C:T	0.000116992	0.000104581	0.000117838	5.3e-05	5	3	9	7	missense_variant	-	CFTR:Pro477Ser	0.0201865	1.87305	0.806354	0.176976	1.24461	0.921848	0.0144411	1.43584	0.586993	1.340 - 31.611	0.570 - 21.146	1.330 - 13.281
chr7:117559507:A:C	0	0	0	7.58e-06	0	0	0	1	missense_variant	-	CFTR:Glu479Ala	-	-	-	-	-	-	-	-	-	-	-	-
chr7:117559508:G:A	0	0	0	1.52e-05	0	0	0	2	synonymous_variant	-	CFTR:Glu479=	-	-	-	-	-	-	-	-	-	-	-	-
chr7:117559521:C:T	0	0	0	7.58e-06	0	0	0	1	missense_variant	-	CFTR:His484Tyr	-	-	-	-	-	-	-	-	-	-	-	-
chr7:117559522:A:G	4.79e-05	0	2.67e-05	7.58e-06	2	0	2	1	missense_variant	-	CFTR:His484Arg	-	-	-	-	-	-	-	-	-	-	-	-
chr7:117559525:G:C	9.58e-05	0.000177582	0.00012025	9.86e-05	4	5	9	13	missense_variant	-	CFTR:Ser485Thr	0.426902	0.549239	0.691297	0.037455	1.52455	0.732686	0.124063	0.80294	0.522088	0.447 - 6.714	1.093 - 19.310	0.802 - 6.210
chr7:117559528:G:T	0	0	0	7.58e-06	0	0	0	1	missense_variant	-	CFTR:Gly486Val	-	-	-	-	-	-	-	-	-	-	-	-
chr7:117559537:C:A	7.18e-05	0	4.01e-05	1.52e-05	3	0	3	2	stop_gained	CF-causing	CFTR:Ser489Ter	-	-	-	-	-	-	-	-	-	-	-	-
chr7:117559543:G:A	2.39e-05	0	1.34e-05	0	1	0	1	0	missense_variant	-	CFTR:Cys491Tyr	-	-	-	-	-	-	-	-	-	-	-	-
chr7:117559547:TCA:T	2.39e-05	0	1.34e-05	0	1	0	1	0	frameshift_variant	CF-causing	CFTR:Gln493ValfsTer10	-	-	-	-	-	-	-	-	-	-	-	-
chr7:117559548:C:T	4.79e-05	3.55e-05	4.01e-05	4.55e-05	2	1	3	6	stop_gained	CF-causing	CFTR:Gln493Ter	-	-	-	-	-	-	-	-	-	-	-	-
chr7:117559551:T:G	0	0	0	7.58e-06	0	0	0	1	missense_variant	-	CFTR:Phe494Val	-	-	-	-	-	-	-	-	-	-	-	-
chr7:117559566:C:G	4.79e-05	3.55e-05	4.01e-05	2.28e-05	2	1	3	3	missense_variant	-	CFTR:Pro499Ala	-	-	-	-	-	-	-	-	-	-	-	-
chr7:117559566:C:T	0	0	0	1.52e-05	0	0	0	2	missense_variant	-	CFTR:Pro499Ser	-	-	-	-	-	-	-	-	-	-	-	-
chr7:117559568:T:C	2.4e-05	0	1.34e-05	0	1	0	1	0	synonymous_variant	-	CFTR:Pro499=	-	-	-	-	-	-	-	-	-	-	-	-
chr7:117559573:C:G	2.4e-05	0	1.34e-05	0	1	0	1	0	missense_variant	-	CFTR:Thr501Ser	-	-	-	-	-	-	-	-	-	-	-	-
chr7:117559586:TATC:T	9.58e-05	7.11e-05	8.02e-05	7.58e-05	4	2	6	10	inframe_deletion	CF-causing	CFTR:Ile507del	0.785574	0.185252	0.680917	0.732973	0.292058	0.856039	0.855513	0.0997658	0.547897	0.317 - 4.572	0.250 - 7.170	0.378 - 3.234
chr7:117559587:A:C	0	0	0	1.52e-05	0	0	0	2	missense_variant	-	CFTR:Ile506Leu	-	-	-	-	-	-	-	-	-	-	-	-
chr7:117559587:A:G	0.000327685	0.000627659	0.000471488	0.000401351	14	18	36	53	missense_variant	-	CFTR:Ile506Val	0.338192	-0.288032	0.30074	0.106454	0.513478	0.318073	0.641091	0.10966	0.235234	0.416 - 1.352	0.896 - 3.117	0.704 - 1.770
chr7:117559589:C:A	0	0	0	1.52e-05	0	0	0	2	synonymous_variant	-	CFTR:Ile506=	-	-	-	-	-	-	-	-	-	-	-	-
chr7:117559590:A:G	0.000234028	0.00013947	0.00022263	0.000105992	10	4	17	14	missense_variant	-	CFTR:Ile507Val	0.653999	0.227494	0.507556	0.84754	0.118028	0.613904	0.20001	0.522139	0.407437	0.464 - 3.395	0.338 - 3.748	0.758 - 3.746
chr7:117559590:ATCT:A	0.00982916	0.0096583	0.00969094	0.0136275	420	277	740	1800	inframe_deletion	CF-causing	CFTR:Phe508del	1.53e-07	-0.305463	0.0596214	0.000335282	-0.23402	0.0669376	8.5e-10	-0.289396	0.0478949	0.656 - 0.828	0.694 - 0.902	0.682 - 0.822
chr7:117559593:T:G	2.44e-05	0	1.36e-05	0	1	0	1	0	missense_variant	-	CFTR:Phe508Val	-	-	-	-	-	-	-	-	-	-	-	-
chr7:117559594:T:G	0.00126393	0.00149983	0.00137539	0.0017719	54	43	105	234	missense_variant	Non CF-causing	CFTR:Phe508Cys	0.0618045	-0.292171	0.156434	0.836919	-0.035321	0.171598	0.228766	-0.152089	0.126367	0.549 - 1.015	0.690 - 1.351	0.670 - 1.100
chr7:117559595:T:C	0	0	0	1.52e-05	0	0	0	2	synonymous_variant	-	CFTR:Phe508=	-	-	-	-	-	-	-	-	-	-	-	-
chr7:117559599:G:A	2.4e-05	0	1.34e-05	7.59e-06	1	0	1	1	missense_variant	-	CFTR:Val510Ile	-	-	-	-	-	-	-	-	-	-	-	-
chr7:117559609:A:G	0	0	0	7.59e-06	0	0	0	1	missense_variant	CF-causing	CFTR:Asp513Gly	-	-	-	-	-	-	-	-	-	-	-	-
chr7:117559612:AAT:A	0	0	0	7.59e-06	0	0	0	1	frameshift_variant	-	CFTR:Tyr515Ter	-	-	-	-	-	-	-	-	-	-	-	-
chr7:117559618:G:A	0	0	0	7.59e-06	0	0	0	1	missense_variant	-	CFTR:Arg516Lys	-	-	-	-	-	-	-	-	-	-	-	-
chr7:117559623:A:G	0	0	0	7.59e-06	0	0	0	1	missense_variant	-	CFTR:Arg518Gly	-	-	-	-	-	-	-	-	-	-	-	-
chr7:117559626:A:G	2.4e-05	0	1.34e-05	7.59e-06	1	0	1	1	missense_variant	-	CFTR:Ser519Gly	-	-	-	-	-	-	-	-	-	-	-	-
chr7:117559627:G:A	2.34e-05	0	1.31e-05	0	1	0	1	0	missense_variant	-	CFTR:Ser519Asn	-	-	-	-	-	-	-	-	-	-	-	-
chr7:117559628:C:T	0	7.11e-05	2.67e-05	7.59e-06	0	2	2	1	synonymous_variant	-	CFTR:Ser519=	-	-	-	-	-	-	-	-	-	-	-	-
chr7:117559629:G:A	0	3.49e-05	1.31e-05	0	0	1	1	0	missense_variant	-	CFTR:Val520Ile	-	-	-	-	-	-	-	-	-	-	-	-
chr7:117559629:G:T	0	0	0	5.31e-05	0	0	0	7	missense_variant	CF-causing	CFTR:Val520Phe	-	-	-	-	-	-	-	-	-	-	-	-
chr7:117559631:C:T	0	0	0	7.59e-06	0	0	0	1	synonymous_variant	-	CFTR:Val520=	-	-	-	-	-	-	-	-	-	-	-	-
chr7:117559632:A:T	0	0	0	7.59e-06	0	0	0	1	missense_variant	-	CFTR:Ile521Phe	-	-	-	-	-	-	-	-	-	-	-	-
chr7:117559651:A:G	0	0	0	3.04e-05	0	0	0	4	missense_variant	-	CFTR:Glu527Gly	-	-	-	-	-	-	-	-	-	-	-	-
chr7:117559652:A:G	0	0	0	7.58e-06	0	0	0	1	synonymous_variant	-	CFTR:Glu527=	-	-	-	-	-	-	-	-	-	-	-	-
chr7:117559652:AGAGGTAAGAAACTAT:A	0	0	0	7.59e-06	0	0	0	1	splice_donor_variant	-	-	-	-	-	-	-	-	-	-	-	-	-	-
chr7:117559653:G:A	2.4e-05	3.56e-05	2.68e-05	1.52e-05	1	1	2	2	missense_variant	-	CFTR:Glu528Lys	-	-	-	-	-	-	-	-	-	-	-	-
chr7:117559654:A:C	2.4e-05	0	1.34e-05	6.07e-05	1	0	1	8	missense_variant	-	CFTR:Glu528Ala	-	-	-	-	-	-	-	-	-	-	-	-
chr7:117559655:G:A	0.0201429	0.0207726	0.0204966	0.0208346	840	584	1532	2745	splice_region_variant	Non CF-causing	CFTR:Glu528=	0.261187	-0.0493665	0.0439364	0.410714	-0.0390767	0.0475016	0.333373	-0.0341172	0.035269	0.873 - 1.037	0.876 - 1.056	0.902 - 1.036
chr7:117587732:G:A	0	0	1.34e-05	0	0	0	1	0	splice_region_variant	-	-	-	-	-	-	-	-	-	-	-	-	-	-
chr7:117587738:G:A	0.00016835	3.56e-05	0.000120679	0.000106522	7	1	9	14	splice_acceptor_variant	CF-causing	-	0.269101	0.616419	0.557777	0.277386	-0.77922	0.717376	0.838012	0.0964251	0.471661	0.621 - 5.527	0.112 - 1.872	0.437 - 2.776
chr7:117587754:G:T	0	0	0	1.52e-05	0	0	0	2	missense_variant	-	CFTR:Ala534Ser	-	-	-	-	-	-	-	-	-	-	-	-
chr7:117587755:C:A	0	3.56e-05	1.34e-05	7.61e-06	0	1	1	1	missense_variant	-	CFTR:Ala534Glu	-	-	-	-	-	-	-	-	-	-	-	-
chr7:117587757:G:A	0	0	0	7.6e-06	0	0	0	1	missense_variant	-	CFTR:Glu535Lys	-	-	-	-	-	-	-	-	-	-	-	-
chr7:117587757:G:C	0	0	0	7.6e-06	0	0	0	1	missense_variant	-	CFTR:Glu535Gln	-	-	-	-	-	-	-	-	-	-	-	-
chr7:117587759:G:T	0	0	0	7.6e-06	0	0	0	1	missense_variant	-	CFTR:Glu535Asp	-	-	-	-	-	-	-	-	-	-	-	-
chr7:117587778:G:T	0.000469373	0.000314136	0.000380567	0.000508408	20	9	29	67	stop_gained	CF-causing	CFTR:Gly542Ter	0.62567	-0.133926	0.274532	0.237462	-0.374776	0.317243	0.226697	-0.28002	0.23163	0.511 - 1.498	0.369 - 1.280	0.480 - 1.190
chr7:117587783:A:T	2.4e-05	0	1.34e-05	0	1	0	1	0	missense_variant	-	CFTR:Glu543Asp	-	-	-	-	-	-	-	-	-	-	-	-
chr7:117587784:G:A	0	0	0	7.6e-06	0	0	0	1	missense_variant	-	CFTR:Gly544Ser	-	-	-	-	-	-	-	-	-	-	-	-
chr7:117587784:G:T	0	0	0	7.6e-06	0	0	0	1	missense_variant	-	CFTR:Gly544Cys	-	-	-	-	-	-	-	-	-	-	-	-
chr7:117587794:C:A	2.4e-05	0	1.34e-05	0	1	0	1	0	missense_variant	-	CFTR:Thr547Lys	-	-	-	-	-	-	-	-	-	-	-	-
chr7:117587795:ACT:A	0	3.56e-05	1.34e-05	0	0	1	1	0	frameshift_variant	-	CFTR:Leu548GlufsTer19	-	-	-	-	-	-	-	-	-	-	-	-
chr7:117587800:G:A	0	3.56e-05	1.34e-05	0	0	1	1	0	missense_variant	CF-causing	CFTR:Ser549Asn	-	-	-	-	-	-	-	-	-	-	-	-
chr7:117587801:T:G	2.4e-05	0	1.34e-05	1.52e-05	1	0	1	2	missense_variant	CF-causing	CFTR:Ser549Arg	-	-	-	-	-	-	-	-	-	-	-	-
chr7:117587806:G:A	0.00028177	0.000139714	0.000236338	0.000637591	12	4	18	84	missense_variant	CF-causing	CFTR:Gly551Asp	0.746624	-0.103951	0.321736	0.0655436	-0.660806	0.358835	0.0916263	-0.435713	0.258296	0.480 - 1.693	0.256 - 1.043	0.390 - 1.073
chr7:117587811:C:T	7.21e-05	7.12e-05	6.7e-05	0.000121708	3	2	5	16	stop_gained	CF-causing	CFTR:Arg553Ter	0.545509	-0.361657	0.598271	0.496744	-0.433332	0.637609	0.335593	-0.472073	0.490258	0.216 - 2.250	0.186 - 2.262	0.239 - 1.630
chr7:117587820:A:G	2.35e-05	3.49e-05	2.63e-05	1.52e-05	1	1	2	2	missense_variant	-	CFTR:Ile556Val	-	-	-	-	-	-	-	-	-	-	-	-
chr7:117587832:A:C	0	0	0	7.61e-06	0	0	0	1	splice_region_variant	-	CFTR:Arg560=	-	-	-	-	-	-	-	-	-	-	-	-
chr7:117587833:G:C	4.81e-05	3.56e-05	4.02e-05	6.85e-05	2	1	3	9	missense_variant	CF-causing	CFTR:Arg560Thr	0.689655	0.354148	0.886871	0.758131	0.368513	1.19672	0.682472	0.301241	0.736364	0.251 - 8.104	0.138 - 15.091	0.319 - 5.723
chr7:117590350:T:A	0	0	0	7.8e-06	0	0	0	1	splice_region_variant	-	-	-	-	-	-	-	-	-	-	-	-	-	-
chr7:117590354:G:A	2.49e-05	0	1.38e-05	0	1	0	1	0	missense_variant	-	CFTR:Ala561Thr	-	-	-	-	-	-	-	-	-	-	-	-
chr7:117590357:G:A	0.000169771	0.000179714	0.00018924	0.000171031	7	5	14	22	missense_variant	Non CF-causing	CFTR:Val562Ile	0.449013	-0.354282	0.46797	0.964865	-0.0227174	0.515721	0.586382	-0.203649	0.374295	0.280 - 1.756	0.356 - 2.686	0.392 - 1.699
chr7:117590357:G:C	0.00012423	0.00010993	0.000110433	7.79e-05	5	3	8	10	missense_variant	-	CFTR:Val562Leu	0.336045	0.64908	0.674713	0.753019	0.235995	0.749994	0.478854	0.381108	0.538176	0.510 - 7.182	0.291 - 5.507	0.510 - 4.204
chr7:117590360:T:A	0	0	0	7.78e-06	0	0	0	1	missense_variant	CF-causing	CFTR:Tyr563Asn	-	-	-	-	-	-	-	-	-	-	-	-
chr7:117590364:A:G	0	0	0	7.78e-06	0	0	0	1	missense_variant	-	CFTR:Lys564Arg	-	-	-	-	-	-	-	-	-	-	-	-
chr7:117590365:A:G	0	3.66e-05	1.38e-05	0	0	1	1	0	synonymous_variant	-	CFTR:Lys564=	-	-	-	-	-	-	-	-	-	-	-	-
chr7:117590367:A:G	0	0	0	7.78e-06	0	0	0	1	missense_variant	-	CFTR:Asp565Gly	-	-	-	-	-	-	-	-	-	-	-	-
chr7:117590368:T:G	0	0	0	7.78e-06	0	0	0	1	missense_variant	-	CFTR:Asp565Glu	-	-	-	-	-	-	-	-	-	-	-	-
chr7:117590377:G:T	0	0	0	1.56e-05	0	0	0	2	missense_variant	-	CFTR:Leu568Phe	-	-	-	-	-	-	-	-	-	-	-	-
chr7:117590378:T:C	0	0	0	7.77e-06	0	0	0	1	missense_variant	-	CFTR:Tyr569His	-	-	-	-	-	-	-	-	-	-	-	-
chr7:117590384:T:C	4.95e-05	0	2.75e-05	0	2	0	2	0	synonymous_variant	-	CFTR:Leu571=	-	-	-	-	-	-	-	-	-	-	-	-
chr7:117590391:C:T	0	3.65e-05	1.38e-05	5.45e-05	0	1	1	7	missense_variant	-	CFTR:Ser573Phe	-	-	-	-	-	-	-	-	-	-	-	-
chr7:117590394:C:A	0	3.66e-05	1.38e-05	0	0	1	1	0	missense_variant	CF-causing	CFTR:Pro574His	-	-	-	-	-	-	-	-	-	-	-	-
chr7:117590394:C:T	0	0	0	7.78e-06	0	0	0	1	missense_variant	-	CFTR:Pro574Leu	-	-	-	-	-	-	-	-	-	-	-	-
chr7:117590397:T:A	2.48e-05	0	1.38e-05	7.77e-06	1	0	1	1	missense_variant	Varying clinical consequence	CFTR:Phe575Tyr	-	-	-	-	-	-	-	-	-	-	-	-
chr7:117590400:G:C	0.00720398	0.00659498	0.00699536	0.00699751	298	184	519	901	missense_variant	Non CF-causing	CFTR:Gly576Ala	0.8262	0.0165188	0.0752299	0.506137	0.0569059	0.0855903	0.975403	0.00188633	0.0611795	0.877 - 1.178	0.895 - 1.252	0.889 - 1.130
chr7:117590404:C:T	0.000290276	0.00025113	0.000256279	0.000264172	12	7	19	34	synonymous_variant	-	CFTR:Tyr577=	0.771822	-0.105332	0.363221	0.50873	0.311746	0.471758	0.957227	-0.0168967	0.315036	0.442 - 1.834	0.542 - 3.443	0.530 - 1.823
chr7:117590407:A:G	0	0	0	2.33e-05	0	0	0	3	synonymous_variant	-	CFTR:Leu578=	-	-	-	-	-	-	-	-	-	-	-	-
chr7:117590417:A:T	2.48e-05	3.66e-05	2.76e-05	1.56e-05	1	1	2	2	missense_variant	-	CFTR:Thr582Ser	-	-	-	-	-	-	-	-	-	-	-	-
chr7:117590426:G:T	0	3.67e-05	1.38e-05	7.81e-06	0	1	1	1	stop_gained	CF-causing	CFTR:Glu585Ter	-	-	-	-	-	-	-	-	-	-	-	-
chr7:117590432:T:C	0	0	0	7.8e-06	0	0	0	1	missense_variant	-	CFTR:Phe587Leu	-	-	-	-	-	-	-	-	-	-	-	-
chr7:117590435:G:A	0	3.67e-05	1.38e-05	0	0	1	1	0	missense_variant	-	CFTR:Glu588Lys	-	-	-	-	-	-	-	-	-	-	-	-
chr7:117590439:G:A	0	0	0	7.83e-06	0	0	0	1	missense_variant	-	CFTR:Ser589Asn	-	-	-	-	-	-	-	-	-	-	-	-
chr7:117590439:G:C	0	3.68e-05	1.39e-05	2.35e-05	0	1	1	3	missense_variant	-	CFTR:Ser589Thr	-	-	-	-	-	-	-	-	-	-	-	-
chr7:117590440:G:A	7.48e-05	0	4.16e-05	8.61e-05	3	0	3	11	splice_donor_variant	CF-causing	-	0.498777	-0.445325	0.65836	0.14852	-1.20426	0.833525	0.178527	-0.81111	0.602919	0.176 - 2.328	0.059 - 1.536	0.136 - 1.449
chr7:117590440:G:C	2.49e-05	0	1.39e-05	0	1	0	1	0	splice_donor_variant	CF-causing	-	-	-	-	-	-	-	-	-	-	-	-	-
chr7:117590442:A:G	0	0	0	7.83e-06	0	0	0	1	splice_region_variant	CF-causing	-	-	-	-	-	-	-	-	-	-	-	-	-
chr7:117590447:C:G	2.52e-05	0	2.79e-05	1.57e-05	1	0	2	2	splice_region_variant	-	-	-	-	-	-	-	-	-	-	-	-	-	-
chr7:117591927:C:T	4.23e-05	0	2.49e-05	0	1	0	1	0	splice_region_variant	-	-	-	-	-	-	-	-	-	-	-	-	-	-
chr7:117591942:G:A	5e-05	0	2.81e-05	0	2	0	2	0	missense_variant	-	CFTR:Cys592Tyr	-	-	-	-	-	-	-	-	-	-	-	-
chr7:117591949:G:T	0	3.78e-05	1.4e-05	0	0	1	1	0	synonymous_variant	-	CFTR:Leu594=	-	-	-	-	-	-	-	-	-	-	-	-
chr7:117591951:T:A	0	3.79e-05	1.41e-05	0	0	1	1	0	missense_variant	-	CFTR:Met595Lys	-	-	-	-	-	-	-	-	-	-	-	-
chr7:117591952:G:T	0	0	0	1.53e-05	0	0	0	2	missense_variant	-	CFTR:Met595Ile	-	-	-	-	-	-	-	-	-	-	-	-
chr7:117591963:C:A	0	3.78e-05	1.41e-05	0	0	1	1	0	missense_variant	-	CFTR:Thr599Asn	-	-	-	-	-	-	-	-	-	-	-	-
chr7:117591968:A:G	2.5e-05	0	1.4e-05	7.62e-06	1	0	1	1	missense_variant	-	CFTR:Ile601Val	-	-	-	-	-	-	-	-	-	-	-	-
chr7:117591974:G:C	0	0	0	7.63e-06	0	0	0	1	missense_variant	-	CFTR:Val603Leu	-	-	-	-	-	-	-	-	-	-	-	-
chr7:117591976:C:T	0	3.81e-05	1.41e-05	7.64e-06	0	1	1	1	synonymous_variant	-	CFTR:Val603=	-	-	-	-	-	-	-	-	-	-	-	-
chr7:117591978:C:A	0	3.8e-05	1.41e-05	0	0	1	1	0	missense_variant	-	CFTR:Thr604Asn	-	-	-	-	-	-	-	-	-	-	-	-
chr7:117591985:A:G	0	3.81e-05	1.41e-05	0	0	1	1	0	synonymous_variant	-	CFTR:Lys606=	-	-	-	-	-	-	-	-	-	-	-	-
chr7:117591989:G:A	0	0	0	7.63e-06	0	0	0	1	missense_variant	-	CFTR:Glu608Lys	-	-	-	-	-	-	-	-	-	-	-	-
chr7:117591991:A:G	0	6.77e-05	2.49e-05	0	0	1	1	0	synonymous_variant	-	CFTR:Glu608=	-	-	-	-	-	-	-	-	-	-	-	-
chr7:117591995:T:A	0	0	0	1.14e-05	0	0	0	1	missense_variant	-	CFTR:Leu610Ile	-	-	-	-	-	-	-	-	-	-	-	-
chr7:117591997:A:T	0	0	0	2.29e-05	0	0	0	2	missense_variant	-	CFTR:Leu610Phe	-	-	-	-	-	-	-	-	-	-	-	-
chr7:117592008:A:G	4.23e-05	0	2.49e-05	1.14e-05	1	0	1	1	missense_variant	Varying clinical consequence	CFTR:Asp614Gly	-	-	-	-	-	-	-	-	-	-	-	-
chr7:117592013:A:G	4.23e-05	0	2.49e-05	4.57e-05	1	0	1	4	missense_variant	-	CFTR:Ile616Val	-	-	-	-	-	-	-	-	-	-	-	-
chr7:117592020:T:C	0	0	0	7.63e-06	0	0	0	1	missense_variant	Varying clinical consequence	CFTR:Ile618Thr	-	-	-	-	-	-	-	-	-	-	-	-
chr7:117592037:A:C	0	3.66e-05	1.37e-05	0	0	1	1	0	missense_variant	-	CFTR:Ser624Arg	-	-	-	-	-	-	-	-	-	-	-	-
chr7:117592041:A:G	0	0	0	7.59e-06	0	0	0	1	missense_variant	-	CFTR:Tyr625Cys	-	-	-	-	-	-	-	-	-	-	-	-
chr7:117592047:A:G	4.9e-05	0	2.75e-05	0	2	0	2	0	missense_variant	-	CFTR:Tyr627Cys	-	-	-	-	-	-	-	-	-	-	-	-
chr7:117592049:G:C	0	3.68e-05	1.37e-05	0	0	1	1	0	missense_variant	CF-causing	CFTR:Gly628Arg	-	-	-	-	-	-	-	-	-	-	-	-
chr7:117592064:C:A	0	0	0	7.58e-06	0	0	0	1	missense_variant	-	CFTR:Leu633Ile	-	-	-	-	-	-	-	-	-	-	-	-
chr7:117592071:A:C	0	0	0	7.58e-06	0	0	0	1	missense_variant	-	CFTR:Asn635Thr	-	-	-	-	-	-	-	-	-	-	-	-
chr7:117592079:C:T	0	0	0	7.58e-06	0	0	0	1	missense_variant	-	CFTR:Pro638Ser	-	-	-	-	-	-	-	-	-	-	-	-
chr7:117592087:T:C	0	3.56e-05	1.34e-05	0	0	1	1	0	synonymous_variant	-	CFTR:Phe640=	-	-	-	-	-	-	-	-	-	-	-	-
chr7:117592101:T:A	2.39e-05	3.55e-05	2.67e-05	1.52e-05	1	1	2	2	missense_variant	-	CFTR:Met645Lys	-	-	-	-	-	-	-	-	-	-	-	-
chr7:117592101:T:C	4.79e-05	0	2.67e-05	0	2	0	2	0	missense_variant	-	CFTR:Met645Thr	-	-	-	-	-	-	-	-	-	-	-	-
chr7:117592117:C:T	4.68e-05	3.48e-05	3.92e-05	3.78e-05	2	1	3	5	synonymous_variant	-	CFTR:Phe650=	-	-	-	-	-	-	-	-	-	-	-	-
chr7:117592118:G:A	0	0	0	7.58e-06	0	0	0	1	missense_variant	-	CFTR:Asp651Asn	-	-	-	-	-	-	-	-	-	-	-	-
chr7:117592122:A:C	2.39e-05	0	1.34e-05	0	1	0	1	0	missense_variant	-	CFTR:Gln652Pro	-	-	-	-	-	-	-	-	-	-	-	-
chr7:117592141:A:C	2.39e-05	0	1.34e-05	0	1	0	1	0	missense_variant	-	CFTR:Arg658Ser	-	-	-	-	-	-	-	-	-	-	-	-
chr7:117592148:A:G	0	0	0	7.58e-06	0	0	0	1	missense_variant	-	CFTR:Ile661Val	-	-	-	-	-	-	-	-	-	-	-	-
chr7:117592150:C:G	2.39e-05	0	1.34e-05	6.06e-05	1	0	1	8	missense_variant	-	CFTR:Ile661Met	-	-	-	-	-	-	-	-	-	-	-	-
chr7:117592150:CCTAA:C	0	0	0	7.58e-06	0	0	0	1	frameshift_variant	-	CFTR:Thr663ArgfsTer8	-	-	-	-	-	-	-	-	-	-	-	-
chr7:117592169:C:T	0.00928004	0.00790775	0.00872603	0.00874287	397	227	667	1156	missense_variant	Non CF-causing	CFTR:Arg668Cys	0.221553	0.0812692	0.0664828	0.9757	-0.00231297	0.0759329	0.861877	0.00941078	0.0540895	0.952 - 1.236	0.860 - 1.158	0.908 - 1.122
chr7:117592170:G:A	0	3.55e-05	2.67e-05	1.52e-05	0	1	2	2	missense_variant	-	CFTR:Arg668His	-	-	-	-	-	-	-	-	-	-	-	-
chr7:117592177:AT:A	2.34e-05	3.48e-05	2.62e-05	0	1	1	2	0	frameshift_variant	CF-causing	CFTR:Leu671Ter	-	-	-	-	-	-	-	-	-	-	-	-
chr7:117592181:G:A	0	0	0	2.27e-05	0	0	0	3	missense_variant	-	CFTR:Glu672Lys	-	-	-	-	-	-	-	-	-	-	-	-
chr7:117592183:A:G	2.39e-05	3.55e-05	2.67e-05	0	1	1	2	0	synonymous_variant	-	CFTR:Glu672=	-	-	-	-	-	-	-	-	-	-	-	-
chr7:117592187:G:T	0	0	0	1.52e-05	0	0	0	2	missense_variant	-	CFTR:Asp674Tyr	-	-	-	-	-	-	-	-	-	-	-	-
chr7:117592188:A:T	0	3.55e-05	1.34e-05	1.52e-05	0	1	1	2	missense_variant	-	CFTR:Asp674Val	-	-	-	-	-	-	-	-	-	-	-	-
chr7:117592193:C:T	0	0	0	7.58e-06	0	0	0	1	missense_variant	-	CFTR:Pro676Ser	-	-	-	-	-	-	-	-	-	-	-	-
chr7:117592195:T:C	0	0	0	7.58e-06	0	0	0	1	synonymous_variant	-	CFTR:Pro676=	-	-	-	-	-	-	-	-	-	-	-	-
chr7:117592212:C:CA	0	0.000106534	4.01e-05	5.3e-05	0	3	3	7	frameshift_variant	CF-causing	CFTR:Gln685ThrfsTer4	-	-	-	0.761965	0.225859	0.745652	0.47512	-0.481229	0.673826	-	0.291 - 5.405	0.165 - 2.315
chr7:117592212:CA:C	0	6.97e-05	2.62e-05	7.56e-05	0	2	2	10	frameshift_variant	CF-causing	CFTR:Lys684AsnfsTer38	0.0716457	-1.48925	0.826736	0.977251	-0.0223165	0.782609	0.133696	-0.9797	0.65327	0.045 - 1.140	0.211 - 4.534	0.104 - 1.351
chr7:117592219:A:G	0	0	0	6.05e-05	0	0	0	8	synonymous_variant	-	CFTR:Lys684=	-	-	-	-	-	-	-	-	-	-	-	-
chr7:117592222:A:G	0	3.55e-05	1.34e-05	0	0	1	1	0	synonymous_variant	-	CFTR:Gln685=	-	-	-	-	-	-	-	-	-	-	-	-
chr7:117592224:C:A	0.000116877	6.97e-05	9.16e-05	0.000113446	5	2	7	15	missense_variant	-	CFTR:Ser686Tyr	0.987494	0.00858103	0.547457	0.437443	-0.496325	0.639167	0.762783	-0.142163	0.471008	0.345 - 2.949	0.174 - 2.131	0.345 - 2.184
chr7:117592233:A:G	0	0	0	7.58e-06	0	0	0	1	missense_variant	-	CFTR:Gln689Arg	-	-	-	-	-	-	-	-	-	-	-	-
chr7:117592235:A:G	2.39e-05	3.55e-05	4.01e-05	7.58e-06	1	1	3	1	missense_variant	-	CFTR:Thr690Ala	-	-	-	-	-	-	-	-	-	-	-	-
chr7:117592238:G:A	0	3.55e-05	1.34e-05	0	0	1	1	0	missense_variant	-	CFTR:Gly691Arg	-	-	-	-	-	-	-	-	-	-	-	-
chr7:117592249:G:C	0	0	0	1.52e-05	0	0	0	2	synonymous_variant	-	CFTR:Gly694=	-	-	-	-	-	-	-	-	-	-	-	-
chr7:117592254:A:G	2.39e-05	0	1.34e-05	7.58e-06	1	0	1	1	missense_variant	-	CFTR:Lys696Arg	-	-	-	-	-	-	-	-	-	-	-	-
chr7:117592286:T:G	0	0	0	7.58e-06	0	0	0	1	missense_variant	-	CFTR:Ser707Ala	-	-	-	-	-	-	-	-	-	-	-	-
chr7:117592287:C:G	0	0	1.34e-05	0	0	0	1	0	missense_variant	-	CFTR:Ser707Cys	-	-	-	-	-	-	-	-	-	-	-	-
chr7:117592292:C:T	0	0	0	7.58e-06	0	0	0	1	stop_gained	CF-causing	CFTR:Arg709Ter	-	-	-	-	-	-	-	-	-	-	-	-
chr7:117592293:G:A	0	0	0	7.58e-06	0	0	0	1	missense_variant	-	CFTR:Arg709Gln	-	-	-	-	-	-	-	-	-	-	-	-
chr7:117592294:A:G	0	0	0	7.58e-06	0	0	0	1	synonymous_variant	-	CFTR:Arg709=	-	-	-	-	-	-	-	-	-	-	-	-
chr7:117592295:A:T	0	0	0	7.58e-06	0	0	0	1	stop_gained	CF-causing	CFTR:Lys710Ter	-	-	-	-	-	-	-	-	-	-	-	-
chr7:117592335:G:T	7.18e-05	0.000106489	9.35e-05	6.82e-05	3	3	7	9	missense_variant	-	CFTR:Gly723Val	0.633741	-0.3406	0.714845	0.589522	0.428399	0.794024	0.486464	0.411053	0.590643	0.175 - 2.888	0.324 - 7.277	0.474 - 4.800
chr7:117592339:C:T	7.18e-05	3.55e-05	6.68e-05	7.58e-06	3	1	5	1	synonymous_variant	-	CFTR:Ile724=	-	-	-	-	-	-	-	-	-	-	-	-
chr7:117592340:G:A	4.79e-05	0.000141985	9.35e-05	0.000113647	2	4	7	15	missense_variant	-	CFTR:Glu725Lys	0.0146413	-1.39043	0.569583	0.76895	-0.163517	0.556653	0.189672	-0.605603	0.461746	0.082 - 0.760	0.285 - 2.528	0.221 - 1.349
chr7:117592351:T:G	0	0	0	1.52e-05	0	0	0	2	synonymous_variant	-	CFTR:Ser728=	-	-	-	-	-	-	-	-	-	-	-	-
chr7:117592355:G:T	0	3.55e-05	1.34e-05	0	0	1	1	0	stop_gained	CF-causing	CFTR:Glu730Ter	-	-	-	-	-	-	-	-	-	-	-	-
chr7:117592359:C:T	2.39e-05	0	1.34e-05	7.58e-06	1	0	1	1	missense_variant	-	CFTR:Pro731Leu	-	-	-	-	-	-	-	-	-	-	-	-
chr7:117592377:C:T	4.79e-05	3.55e-05	4.01e-05	2.27e-05	2	1	3	3	missense_variant	-	CFTR:Ser737Phe	-	-	-	-	-	-	-	-	-	-	-	-
chr7:117592382:G:A	0	0	0	1.52e-05	0	0	0	2	missense_variant	-	CFTR:Val739Ile	-	-	-	-	-	-	-	-	-	-	-	-
chr7:117592383:T:G	0	0	0	7.58e-06	0	0	0	1	missense_variant	-	CFTR:Val739Gly	-	-	-	-	-	-	-	-	-	-	-	-
chr7:117592386:C:T	0	0	0	1.52e-05	0	0	0	2	missense_variant	-	CFTR:Pro740Leu	-	-	-	-	-	-	-	-	-	-	-	-
chr7:117592398:A:G	0	0	0	7.58e-06	0	0	0	1	missense_variant	-	CFTR:Gln744Arg	-	-	-	-	-	-	-	-	-	-	-	-
chr7:117592407:C:T	0	0	0	7.59e-06	0	0	0	1	missense_variant	-	CFTR:Ala747Val	-	-	-	-	-	-	-	-	-	-	-	-
chr7:117592412:C:T	0.00140878	0.00094432	0.00118225	0.00113122	60	27	90	149	synonymous_variant	-	CFTR:Leu749=	0.761618	0.0522865	0.17236	0.192828	-0.262968	0.201932	0.473243	-0.104711	0.145997	0.752 - 1.477	0.517 - 1.142	0.676 - 1.199
chr7:117592416:C:T	0.000540642	0.000489887	0.000525887	0.000708043	23	14	40	93	missense_variant	Varying clinical consequence	CFTR:Pro750Leu	0.320773	-0.243334	0.245082	0.328329	-0.266377	0.272512	0.0981093	-0.330239	0.19965	0.485 - 1.267	0.449 - 1.307	0.486 - 1.063
chr7:117592418:C:T	4.82e-05	0	2.69e-05	1.53e-05	2	0	2	2	missense_variant	-	CFTR:Arg751Cys	-	-	-	-	-	-	-	-	-	-	-	-
chr7:117592419:G:A	0	0	0	7.64e-06	0	0	0	1	missense_variant	-	CFTR:Arg751His	-	-	-	-	-	-	-	-	-	-	-	-
chr7:117592419:G:T	0	0	0	7.64e-06	0	0	0	1	missense_variant	-	CFTR:Arg751Leu	-	-	-	-	-	-	-	-	-	-	-	-
chr7:117592422:T:G	2.42e-05	0	1.35e-05	6.13e-05	1	0	1	8	missense_variant	-	CFTR:Ile752Ser	-	-	-	-	-	-	-	-	-	-	-	-
chr7:117592424:A:G	2.42e-05	0	1.35e-05	0	1	0	1	0	missense_variant	-	CFTR:Ser753Gly	-	-	-	-	-	-	-	-	-	-	-	-
chr7:117592427:G:A	0.00200689	0.00210645	0.00215125	0.00231651	85	60	163	303	missense_variant	Non CF-causing	CFTR:Val754Met	0.148459	-0.191984	0.132861	0.914113	-0.0158368	0.146839	0.257064	-0.119783	0.105689	0.636 - 1.071	0.738 - 1.313	0.721 - 1.091
chr7:117592429:G:C	7.29e-05	3.6e-05	5.42e-05	7.68e-06	3	1	4	1	synonymous_variant	-	CFTR:Val754=	-	-	-	-	-	-	-	-	-	-	-	-
chr7:117592437:C:G	0	3.69e-05	1.38e-05	2.32e-05	0	1	1	3	missense_variant	-	CFTR:Thr757Ser	-	-	-	-	-	-	-	-	-	-	-	-
chr7:117592446:C:T	2.5e-05	0	1.4e-05	1.56e-05	1	0	1	2	missense_variant	-	CFTR:Thr760Met	-	-	-	-	-	-	-	-	-	-	-	-
chr7:117592447:G:A	0	0	0	1.14e-05	0	0	0	1	synonymous_variant	-	CFTR:Thr760=	-	-	-	-	-	-	-	-	-	-	-	-
chr7:117592458:G:A	4.23e-05	0	2.49e-05	2.29e-05	1	0	1	2	missense_variant	-	CFTR:Arg764Gln	-	-	-	-	-	-	-	-	-	-	-	-
chr7:117592462:G:T	0	0	0	1.14e-05	0	0	0	1	missense_variant	-	CFTR:Arg765Ser	-	-	-	-	-	-	-	-	-	-	-	-
chr7:117592472:G:A	4.23e-05	0	2.49e-05	1.14e-05	1	0	1	1	missense_variant	-	CFTR:Val769Ile	-	-	-	-	-	-	-	-	-	-	-	-
chr7:117592479:A:G	0	0	0	1.14e-05	0	0	0	1	missense_variant	-	CFTR:Asn771Ser	-	-	-	-	-	-	-	-	-	-	-	-
chr7:117592494:C:T	4.06e-05	0	2.4e-05	2.28e-05	1	0	1	2	missense_variant	-	CFTR:Ser776Leu	-	-	-	-	-	-	-	-	-	-	-	-
chr7:117592513:C:A	0	0	0	1.14e-05	0	0	0	1	missense_variant	-	CFTR:Asn782Lys	-	-	-	-	-	-	-	-	-	-	-	-
chr7:117592521:G:A	0	0	0	2.29e-05	0	0	0	2	missense_variant	-	CFTR:Arg785Gln	-	-	-	-	-	-	-	-	-	-	-	-
chr7:117592536:C:T	0	0	0	1.14e-05	0	0	0	1	missense_variant	-	CFTR:Ser790Phe	-	-	-	-	-	-	-	-	-	-	-	-
chr7:117592541:C:G	0	0	0	1.14e-05	0	0	0	1	missense_variant	-	CFTR:Arg792Gly	-	-	-	-	-	-	-	-	-	-	-	-
chr7:117592542:G:A	0	0	0	1.14e-05	0	0	0	1	missense_variant	-	CFTR:Arg792Gln	-	-	-	-	-	-	-	-	-	-	-	-
chr7:117592554:T:A	0	0	0	1.14e-05	0	0	0	1	missense_variant	-	CFTR:Leu796Gln	-	-	-	-	-	-	-	-	-	-	-	-
chr7:117592559:C:T	4.23e-05	0	2.49e-05	8e-05	1	0	1	7	missense_variant	-	CFTR:Pro798Ser	-	-	-	-	-	-	-	-	-	-	-	-
chr7:117592562:C:A	0	6.77e-05	2.49e-05	0	0	1	1	0	missense_variant	-	CFTR:Gln799Lys	-	-	-	-	-	-	-	-	-	-	-	-
chr7:117592569:A:T	4.23e-05	0	2.49e-05	0	1	0	1	0	missense_variant	-	CFTR:Asn801Ile	-	-	-	-	-	-	-	-	-	-	-	-
chr7:117592577:G:A	4.23e-05	0	2.49e-05	0	1	0	1	0	missense_variant	-	CFTR:Glu804Lys	-	-	-	-	-	-	-	-	-	-	-	-
chr7:117592584:A:G	0	6.77e-05	2.49e-05	2.29e-05	0	1	1	2	missense_variant	-	CFTR:Asp806Gly	-	-	-	-	-	-	-	-	-	-	-	-
chr7:117592588:A:G	0.00056869	0.000783699	0.000671527	0.000717883	14	12	28	63	missense_variant	Non CF-causing	CFTR:Ile807Met	0.215048	-0.372499	0.30045	0.800305	0.0856271	0.338512	0.44219	-0.184347	0.239879	0.382 - 1.242	0.561 - 2.115	0.520 - 1.331
chr7:117592595:A:G	0	0	0	1.14e-05	0	0	0	1	missense_variant	-	CFTR:Arg810Gly	-	-	-	-	-	-	-	-	-	-	-	-
chr7:117592596:G:A	8.46e-05	0	4.98e-05	0	2	0	2	0	missense_variant	-	CFTR:Arg810Lys	-	-	-	-	-	-	-	-	-	-	-	-
chr7:117592611:A:T	0	0	0	1.14e-05	0	0	0	1	missense_variant	-	CFTR:Glu815Val	-	-	-	-	-	-	-	-	-	-	-	-
chr7:117592617:G:T	4.23e-05	6.77e-05	4.98e-05	0.000102831	1	1	2	9	missense_variant	-	CFTR:Gly817Val	0.591965	-0.488292	0.911009	0.539824	-0.54399	0.887307	0.537153	-0.450759	0.730418	0.103 - 3.659	0.102 - 3.304	0.152 - 2.667
chr7:117592625:A:C	0	0	0	1.14e-05	0	0	0	1	missense_variant	-	CFTR:Ile820Leu	-	-	-	-	-	-	-	-	-	-	-	-
chr7:117592631:G:A	0	0	0	1.14e-05	0	0	0	1	missense_variant	-	CFTR:Glu822Lys	-	-	-	-	-	-	-	-	-	-	-	-
chr7:117592636:A:T	0	0	0	1.14e-05	0	0	0	1	missense_variant	-	CFTR:Glu823Asp	-	-	-	-	-	-	-	-	-	-	-	-
chr7:117592637:A:G	0	0	2.49e-05	0	0	0	1	0	missense_variant	-	CFTR:Ile824Val	-	-	-	-	-	-	-	-	-	-	-	-
chr7:117592639:T:C	0	0	0	2.29e-05	0	0	0	2	synonymous_variant	-	CFTR:Ile824=	-	-	-	-	-	-	-	-	-	-	-	-
chr7:117592642:C:T	0.000126968	6.77e-05	0.000124539	4.57e-05	3	1	5	4	synonymous_variant	-	CFTR:Asn825=	-	-	-	-	-	-	-	-	-	-	-	-
chr7:117592642:CGAA:C	0	6.77e-05	2.49e-05	0	0	1	1	0	inframe_deletion	-	CFTR:Glu827del	-	-	-	-	-	-	-	-	-	-	-	-
chr7:117592643:G:A	4.23e-05	0	2.49e-05	3.43e-05	1	0	1	3	missense_variant	-	CFTR:Glu826Lys	-	-	-	-	-	-	-	-	-	-	-	-
chr7:117592650:A:G	0	0	0	1.14e-05	0	0	0	1	missense_variant	-	CFTR:Asp828Gly	-	-	-	-	-	-	-	-	-	-	-	-
chr7:117592655:AAGGT:A	4.23e-05	0	2.49e-05	0	1	0	1	0	splice_donor_variant	-	-	-	-	-	-	-	-	-	-	-	-	-	-
chr7:117592658:G:A	8.46e-05	0	4.98e-05	1.14e-05	2	0	2	1	splice_donor_variant	-	-	-	-	-	-	-	-	-	-	-	-	-	-
chr7:117592658:G:T	0	0	0	1.14e-05	0	0	0	1	splice_donor_variant	-	-	-	-	-	-	-	-	-	-	-	-	-	-
chr7:117592662:G:T	0	0	0	3.43e-05	0	0	0	3	splice_region_variant	-	-	-	-	-	-	-	-	-	-	-	-	-	-
chr7:117594928:A:G	0	3.56e-05	1.34e-05	0	0	1	1	0	splice_acceptor_variant	-	-	-	-	-	-	-	-	-	-	-	-	-	-
chr7:117594930:G:T	9.59e-05	0.000106731	9.37e-05	1.52e-05	4	3	7	2	stop_gained	CF-causing	CFTR:Glu831Ter	-	-	-	-	-	-	-	-	-	-	-	-
chr7:117594934:G:A	0	0	0	7.61e-06	0	0	0	1	missense_variant	-	CFTR:Cys832Tyr	-	-	-	-	-	-	-	-	-	-	-	-
chr7:117594935:C:T	0	3.56e-05	1.34e-05	7.61e-06	0	1	1	1	synonymous_variant	-	CFTR:Cys832=	-	-	-	-	-	-	-	-	-	-	-	-
chr7:117594938:T:G	2.4e-05	0	1.34e-05	0	1	0	1	0	missense_variant	-	CFTR:Phe833Leu	-	-	-	-	-	-	-	-	-	-	-	-
chr7:117594941:T:G	0.00016385	0.000174459	0.000170304	0.000318713	7	5	13	42	missense_variant	-	CFTR:Phe834Leu	0.246855	-0.450925	0.389392	0.134548	-0.572244	0.382412	0.0553325	-0.581373	0.30339	0.297 - 1.367	0.267 - 1.194	0.309 - 1.013
chr7:117594945:G:T	0.000281044	0.000139499	0.000235837	0.000326371	12	4	18	43	missense_variant	Non CF-causing	CFTR:Asp836Tyr	0.216136	-0.415907	0.336259	0.0602421	-0.752257	0.400347	0.0451014	-0.585501	0.292208	0.341 - 1.275	0.215 - 1.033	0.314 - 0.987
chr7:117594952:A:T	0	3.55e-05	1.34e-05	0	0	1	1	0	missense_variant	-	CFTR:Glu838Val	-	-	-	-	-	-	-	-	-	-	-	-
chr7:117594955:G:A	0	3.55e-05	1.34e-05	0	0	1	1	0	missense_variant	-	CFTR:Ser839Asn	-	-	-	-	-	-	-	-	-	-	-	-
chr7:117594955:G:C	4.79e-05	0	2.67e-05	3.04e-05	2	0	2	4	missense_variant	-	CFTR:Ser839Thr	-	-	-	-	-	-	-	-	-	-	-	-
chr7:117594958:T:C	0	0	0	7.6e-06	0	0	0	1	missense_variant	-	CFTR:Ile840Thr	-	-	-	-	-	-	-	-	-	-	-	-
chr7:117594965:A:G	0	0	0	7.6e-06	0	0	0	1	synonymous_variant	-	CFTR:Ala842=	-	-	-	-	-	-	-	-	-	-	-	-
chr7:117594977:G:A	0	0	0	7.6e-06	0	0	0	1	stop_gained	CF-causing	CFTR:Trp846Ter	-	-	-	-	-	-	-	-	-	-	-	-
chr7:117594984:T:C	2.4e-05	0	1.34e-05	0	1	0	1	0	missense_variant	-	CFTR:Tyr849His	-	-	-	-	-	-	-	-	-	-	-	-
chr7:117594986:C:A	2.4e-05	0	1.34e-05	0	1	0	1	0	stop_gained	CF-causing	CFTR:Tyr849Ter	-	-	-	-	-	-	-	-	-	-	-	-
chr7:117594988:T:G	0	0	0	7.6e-06	0	0	0	1	missense_variant	-	CFTR:Leu850Arg	-	-	-	-	-	-	-	-	-	-	-	-
chr7:117594991:G:A	2.34e-05	3.49e-05	2.62e-05	4.55e-05	1	1	2	6	missense_variant	-	CFTR:Arg851Gln	-	-	-	-	-	-	-	-	-	-	-	-
chr7:117594991:G:T	0	0	0	7.6e-06	0	0	0	1	missense_variant	-	CFTR:Arg851Leu	-	-	-	-	-	-	-	-	-	-	-	-
chr7:117594996:A:G	0.000116997	0.000104654	0.000104775	0.000311025	5	3	8	41	missense_variant	-	CFTR:Ile853Val	0.67148	-0.200485	0.472711	0.594408	-0.286102	0.537322	0.430755	-0.304097	0.385958	0.324 - 2.067	0.262 - 2.153	0.346 - 1.572
chr7:117594996:A:T	0	3.55e-05	1.34e-05	7.6e-06	0	1	1	1	missense_variant	-	CFTR:Ile853Phe	-	-	-	-	-	-	-	-	-	-	-	-
chr7:117594998:T:C	0.000444569	0.000313895	0.000366675	0.000333758	19	9	28	44	synonymous_variant	-	CFTR:Ile853=	0.367551	0.281927	0.31288	0.904403	-0.0449195	0.374015	0.42427	0.211753	0.26501	0.718 - 2.448	0.459 - 1.990	0.735 - 2.078
chr7:117595000:C:T	0	6.98e-05	2.62e-05	7.59e-06	0	2	2	1	missense_variant	-	CFTR:Thr854Ile	-	-	-	-	-	-	-	-	-	-	-	-
chr7:117595001:T:G	0.304272	0.313084	0.308867	0.312352	13007	8978	23590	41183	synonymous_variant	-	CFTR:Thr854=	0.308075	0.0138897	0.0136271	0.359294	-0.0135705	0.0148034	0.92239	0.00106458	0.0109273	0.987 - 1.041	0.958 - 1.016	0.980 - 1.023
chr7:117595002:G:A	7.02e-05	0.000104646	9.17e-05	4.55e-05	3	3	7	6	missense_variant	-	CFTR:Val855Ile	-	-	-	-	-	-	0.245706	0.723644	0.623378	-	-	0.608 - 6.997
chr7:117595017:AT:A	2.4e-05	0	1.34e-05	7.6e-06	1	0	1	1	frameshift_variant	CF-causing	CFTR:Phe861LeufsTer3	-	-	-	-	-	-	-	-	-	-	-	-
chr7:117595023:G:A	0	0	0	7.6e-06	0	0	0	1	missense_variant	-	CFTR:Val862Met	-	-	-	-	-	-	-	-	-	-	-	-
chr7:117595027:T:C	0	0	0	7.6e-06	0	0	0	1	missense_variant	-	CFTR:Leu863Pro	-	-	-	-	-	-	-	-	-	-	-	-
chr7:117595031:T:A	0	0	0	7.6e-06	0	0	0	1	synonymous_variant	-	CFTR:Ile864=	-	-	-	-	-	-	-	-	-	-	-	-
chr7:117595034:G:T	0	3.56e-05	1.34e-05	0	0	1	1	0	missense_variant	-	CFTR:Trp865Cys	-	-	-	-	-	-	-	-	-	-	-	-
chr7:117595036:G:A	4.8e-05	7.12e-05	5.35e-05	0.000114037	2	2	4	15	missense_variant	-	CFTR:Cys866Tyr	0.481521	-0.50406	0.716138	0.625262	0.429433	0.879253	0.779119	-0.169792	0.605388	0.148 - 2.459	0.274 - 8.609	0.258 - 2.764
chr7:117595037:C:G	0	3.56e-05	1.34e-05	1.52e-05	0	1	1	2	missense_variant	-	CFTR:Cys866Trp	-	-	-	-	-	-	-	-	-	-	-	-
chr7:117595043:A:G	0	0	0	7.6e-06	0	0	0	1	synonymous_variant	-	CFTR:Val868=	-	-	-	-	-	-	-	-	-	-	-	-
chr7:117595055:A:G	0	0	0	7.61e-06	0	0	0	1	synonymous_variant	-	CFTR:Ala872=	-	-	-	-	-	-	-	-	-	-	-	-
chr7:117602820:T:C	0.000514475	0.000487907	0.000510458	0.000514559	22	14	39	68	splice_region_variant	-	-	0.258015	0.337818	0.298664	0.571621	-0.163519	0.289073	0.625305	0.10776	0.220664	0.781 - 2.517	0.482 - 1.496	0.723 - 1.716
chr7:117602822:C:A	2.39e-05	0	1.34e-05	0	1	0	1	0	splice_region_variant	-	-	-	-	-	-	-	-	-	-	-	-	-	-
chr7:117602826:G:A	2.39e-05	0	1.34e-05	0	1	0	1	0	missense_variant	-	CFTR:Val874Met	-	-	-	-	-	-	-	-	-	-	-	-
chr7:117602847:C:CTG	0	0	0	7.58e-06	0	0	0	1	frameshift_variant	-	CFTR:Trp882CysfsTer25	-	-	-	-	-	-	-	-	-	-	-	-
chr7:117602858:T:C	0	0	0	7.58e-06	0	0	0	1	synonymous_variant	-	CFTR:Leu884=	-	-	-	-	-	-	-	-	-	-	-	-
chr7:117602865:T:TA	7.18e-05	0.000142025	0.00010686	0.000197092	3	4	8	26	splice_region_variant	Unknown significance	-	0.308921	-0.531691	0.522552	0.977705	0.0158102	0.565728	0.634851	-0.204667	0.43096	0.211 - 1.636	0.335 - 3.079	0.350 - 1.897
chr7:117602866:G:C	0	0	0	7.58e-06	0	0	0	1	splice_region_variant	-	-	-	-	-	-	-	-	-	-	-	-	-	-
chr7:117602868:G:A	9.35e-05	0.00010453	9.16e-05	0.00020431	4	3	7	27	splice_region_variant	CF-causing	-	0.111457	-0.719248	0.45188	0.25007	-0.576433	0.501168	0.0474286	-0.794925	0.40098	0.201 - 1.181	0.210 - 1.501	0.206 - 0.991
chr7:117602869:T:C	0	0	0	7.58e-06	0	0	0	1	splice_region_variant	-	-	-	-	-	-	-	-	-	-	-	-	-	-
chr7:117603533:A:C	0	0	0	7.58e-06	0	0	0	1	missense_variant	-	CFTR:Thr887Pro	-	-	-	-	-	-	-	-	-	-	-	-
chr7:117603543:A:G	0	3.55e-05	1.34e-05	1.52e-05	0	1	1	2	missense_variant	-	CFTR:Gln890Arg	-	-	-	-	-	-	-	-	-	-	-	-
chr7:117603546:A:G	0	3.55e-05	1.34e-05	3.79e-05	0	1	1	5	missense_variant	-	CFTR:Asp891Gly	-	-	-	-	-	-	-	-	-	-	-	-
chr7:117603553:G:C	0	0	0	7.58e-06	0	0	0	1	synonymous_variant	-	CFTR:Gly893=	-	-	-	-	-	-	-	-	-	-	-	-
chr7:117603553:G:T	0	0	0	7.58e-06	0	0	0	1	synonymous_variant	-	CFTR:Gly893=	-	-	-	-	-	-	-	-	-	-	-	-
chr7:117603556:T:G	0	0	0	7.58e-06	0	0	0	1	missense_variant	-	CFTR:Asn894Lys	-	-	-	-	-	-	-	-	-	-	-	-
chr7:117603558:G:C	4.79e-05	7.1e-05	9.35e-05	3.79e-05	2	2	7	5	missense_variant	-	CFTR:Ser895Thr	-	-	-	-	-	-	0.0839305	1.15341	0.66736	-	-	0.857 - 11.722
chr7:117603561:C:T	0	7.1e-05	2.67e-05	7.58e-06	0	2	2	1	missense_variant	-	CFTR:Thr896Ile	-	-	-	-	-	-	-	-	-	-	-	-
chr7:117603566:A:G	0	0	0	7.58e-06	0	0	0	1	missense_variant	-	CFTR:Ser898Gly	-	-	-	-	-	-	-	-	-	-	-	-
chr7:117603587:G:C	2.39e-05	0.000106549	5.34e-05	7.58e-06	1	3	4	1	missense_variant	-	CFTR:Val905Leu	-	-	-	-	-	-	-	-	-	-	-	-
chr7:117603591:T:C	0	0	0	7.58e-06	0	0	0	1	missense_variant	-	CFTR:Ile906Thr	-	-	-	-	-	-	-	-	-	-	-	-
chr7:117603595:C:T	2.39e-05	0	1.34e-05	0	1	0	1	0	synonymous_variant	-	CFTR:Ile907=	-	-	-	-	-	-	-	-	-	-	-	-
chr7:117603597:C:A	0	6.97e-05	2.62e-05	1.51e-05	0	2	2	2	missense_variant	-	CFTR:Thr908Asn	-	-	-	-	-	-	-	-	-	-	-	-
chr7:117603597:C:G	2.39e-05	0	1.34e-05	2.27e-05	1	0	1	3	missense_variant	-	CFTR:Thr908Ser	-	-	-	-	-	-	-	-	-	-	-	-
chr7:117603599:A:G	0	0	0	2.27e-05	0	0	0	3	missense_variant	-	CFTR:Ser909Gly	-	-	-	-	-	-	-	-	-	-	-	-
chr7:117603609:C:G	4.79e-05	3.55e-05	4.01e-05	1.52e-05	2	1	3	2	missense_variant	-	CFTR:Ser912Trp	-	-	-	-	-	-	-	-	-	-	-	-
chr7:117603609:C:T	0.00175381	0.00146372	0.00158365	0.00121852	75	42	121	161	missense_variant	Unknown significance	CFTR:Ser912Leu	0.572458	-0.0874473	0.154929	0.468895	-0.12743	0.175941	0.689981	-0.0524429	0.131475	0.676 - 1.241	0.624 - 1.243	0.733 - 1.228
chr7:117603610:G:A	0	3.55e-05	1.34e-05	2.27e-05	0	1	1	3	synonymous_variant	-	CFTR:Ser912=	-	-	-	-	-	-	-	-	-	-	-	-
chr7:117603615:A:G	0	0	0	7.58e-06	0	0	0	1	missense_variant	-	CFTR:Tyr914Cys	-	-	-	-	-	-	-	-	-	-	-	-
chr7:117603616:T:C	4.79e-05	0	2.67e-05	0	2	0	2	0	synonymous_variant	-	CFTR:Tyr914=	-	-	-	-	-	-	-	-	-	-	-	-
chr7:117603617:G:C	2.39e-05	0	1.34e-05	3.79e-05	1	0	1	5	missense_variant	-	CFTR:Val915Leu	-	-	-	-	-	-	-	-	-	-	-	-
chr7:117603625:C:T	2.39e-05	0	1.34e-05	3.79e-05	1	0	1	5	synonymous_variant	-	CFTR:Tyr917=	-	-	-	-	-	-	-	-	-	-	-	-
chr7:117603626:A:G	4.79e-05	3.55e-05	4.01e-05	0	2	1	3	0	missense_variant	-	CFTR:Ile918Val	-	-	-	-	-	-	-	-	-	-	-	-
chr7:117603630:A:G	0	0	0	7.58e-06	0	0	0	1	missense_variant	-	CFTR:Tyr919Cys	-	-	-	-	-	-	-	-	-	-	-	-
chr7:117603631:C:T	2.39e-05	0	1.34e-05	7.58e-06	1	0	1	1	synonymous_variant	-	CFTR:Tyr919=	-	-	-	-	-	-	-	-	-	-	-	-
chr7:117603632:G:A	0.000116921	6.97e-05	9.16e-05	0.000113518	5	2	7	15	missense_variant	-	CFTR:Val920Met	0.377059	0.570904	0.64631	0.761446	0.254228	0.837424	0.631722	0.243735	0.50852	0.499 - 6.282	0.250 - 6.656	0.471 - 3.457
chr7:117603632:G:T	0	3.55e-05	1.34e-05	5.31e-05	0	1	1	7	missense_variant	-	CFTR:Val920Leu	-	-	-	-	-	-	-	-	-	-	-	-
chr7:117603638:G:C	0	0	0	1.52e-05	0	0	0	2	missense_variant	-	CFTR:Val922Leu	-	-	-	-	-	-	-	-	-	-	-	-
chr7:117603640:A:G	0	3.55e-05	1.34e-05	0	0	1	1	0	synonymous_variant	-	CFTR:Val922=	-	-	-	-	-	-	-	-	-	-	-	-
chr7:117603643:C:T	7.02e-05	3.48e-05	5.24e-05	6.05e-05	3	1	4	8	synonymous_variant	-	CFTR:Ala923=	0.903257	0.0912909	0.751071	-	-	-	0.965292	-0.0276413	0.635238	0.251 - 4.775	-	0.280 - 3.378
chr7:117603644:G:A	0.000116926	0.000139383	0.000117789	6.81e-05	5	4	9	9	missense_variant	Unknown significance	CFTR:Asp924Asn	0.26863	0.73166	0.661403	0.440358	0.530862	0.688012	0.466793	0.36673	0.503952	0.569 - 7.599	0.441 - 6.549	0.537 - 3.875
chr7:117603644:G:C	2.39e-05	0	1.34e-05	0	1	0	1	0	missense_variant	-	CFTR:Asp924His	-	-	-	-	-	-	-	-	-	-	-	-
chr7:117603646:C:T	0	3.55e-05	1.34e-05	7.58e-06	0	1	1	1	synonymous_variant	-	CFTR:Asp924=	-	-	-	-	-	-	-	-	-	-	-	-
chr7:117603648:C:A	0	0	0	7.58e-06	0	0	0	1	missense_variant	-	CFTR:Thr925Asn	-	-	-	-	-	-	-	-	-	-	-	-
chr7:117603651:T:C	2.39e-05	0	1.34e-05	0	1	0	1	0	missense_variant	-	CFTR:Leu926Ser	-	-	-	-	-	-	-	-	-	-	-	-
chr7:117603652:G:T	2.39e-05	7.1e-05	4.01e-05	2.27e-05	1	2	3	3	missense_variant	-	CFTR:Leu926Phe	-	-	-	-	-	-	-	-	-	-	-	-
chr7:117603654:T:C	2.39e-05	3.55e-05	2.67e-05	0	1	1	2	0	missense_variant	CF-causing	CFTR:Leu927Pro	-	-	-	-	-	-	-	-	-	-	-	-
chr7:117603671:A:G	0	0	0	7.58e-06	0	0	0	1	missense_variant	Varying clinical consequence	CFTR:Arg933Gly	-	-	-	-	-	-	-	-	-	-	-	-
chr7:117603679:A:G	2.39e-05	7.1e-05	4.01e-05	0	1	2	3	0	synonymous_variant	-	CFTR:Leu935=	-	-	-	-	-	-	-	-	-	-	-	-
chr7:117603680:C:A	2.39e-05	0	1.34e-05	7.58e-06	1	0	1	1	missense_variant	-	CFTR:Pro936Thr	-	-	-	-	-	-	-	-	-	-	-	-
chr7:117603681:C:T	0	0	0	7.58e-06	0	0	0	1	missense_variant	-	CFTR:Pro936Leu	-	-	-	-	-	-	-	-	-	-	-	-
chr7:117603687:T:G	7.18e-05	7.1e-05	6.68e-05	7.58e-06	3	2	5	1	missense_variant	-	CFTR:Val938Gly	-	-	-	-	-	-	-	-	-	-	-	-
chr7:117603689:C:G	0	0	0	7.58e-06	0	0	0	1	missense_variant	-	CFTR:His939Asp	-	-	-	-	-	-	-	-	-	-	-	-
chr7:117603693:C:T	0	0	0	7.58e-06	0	0	0	1	missense_variant	-	CFTR:Thr940Ile	-	-	-	-	-	-	-	-	-	-	-	-
chr7:117603694:T:G	0	0	0	7.58e-06	0	0	0	1	synonymous_variant	-	CFTR:Thr940=	-	-	-	-	-	-	-	-	-	-	-	-
chr7:117603705:T:C	2.39e-05	0	1.34e-05	2.27e-05	1	0	1	3	missense_variant	-	CFTR:Val944Ala	-	-	-	-	-	-	-	-	-	-	-	-
chr7:117603706:G:A	0	0	0	1.52e-05	0	0	0	2	synonymous_variant	-	CFTR:Val944=	-	-	-	-	-	-	-	-	-	-	-	-
chr7:117603706:G:T	0	0	0	1.52e-05	0	0	0	2	synonymous_variant	-	CFTR:Val944=	-	-	-	-	-	-	-	-	-	-	-	-
chr7:117603709:G:A	0	3.55e-05	1.34e-05	0	0	1	1	0	synonymous_variant	-	CFTR:Ser945=	-	-	-	-	-	-	-	-	-	-	-	-
chr7:117603720:A:T	4.79e-05	0	2.67e-05	7.58e-06	2	0	2	1	missense_variant	-	CFTR:His949Leu	-	-	-	-	-	-	-	-	-	-	-	-
chr7:117603721:C:A	0	0	0	7.58e-06	0	0	0	1	missense_variant	-	CFTR:His949Gln	-	-	-	-	-	-	-	-	-	-	-	-
chr7:117603723:A:G	0	0	0	7.58e-06	0	0	0	1	missense_variant	-	CFTR:His950Arg	-	-	-	-	-	-	-	-	-	-	-	-
chr7:117603729:T:C	0.000210526	0.00024397	0.00024873	0.000264859	9	7	19	35	missense_variant	Unknown significance	CFTR:Met952Thr	0.307694	-0.386691	0.379081	0.892689	-0.0581843	0.431307	0.887798	0.0440692	0.312345	0.323 - 1.428	0.405 - 2.197	0.567 - 1.928
chr7:117603730:G:C	9.58e-05	3.55e-05	6.68e-05	6.06e-05	4	1	5	8	missense_variant	-	CFTR:Met952Ile	0.715478	0.252436	0.692535	-	-	-	0.736938	-0.210859	0.627722	0.331 - 5.002	-	0.237 - 2.772
chr7:117603738:C:G	0	0	0	7.58e-06	0	0	0	1	missense_variant	-	CFTR:Ser955Cys	-	-	-	-	-	-	-	-	-	-	-	-
chr7:117603738:C:T	2.39e-05	0	1.34e-05	0	1	0	1	0	missense_variant	-	CFTR:Ser955Phe	-	-	-	-	-	-	-	-	-	-	-	-
chr7:117603748:AG:A	0	0	0	2.27e-05	0	0	0	3	frameshift_variant	CF-causing	CFTR:Ala959HisfsTer9	-	-	-	-	-	-	-	-	-	-	-	-
chr7:117603750:C:T	0	3.55e-05	1.34e-05	1.52e-05	0	1	1	2	missense_variant	-	CFTR:Ala959Val	-	-	-	-	-	-	-	-	-	-	-	-
chr7:117603755:A:G	2.4e-05	0	1.34e-05	7.58e-06	1	0	1	1	missense_variant	-	CFTR:Met961Val	-	-	-	-	-	-	-	-	-	-	-	-
chr7:117603767:A:G	0	0	0	7.58e-06	0	0	0	1	missense_variant	-	CFTR:Asn965Asp	-	-	-	-	-	-	-	-	-	-	-	-
chr7:117603769:C:A	4.79e-05	0	2.67e-05	0	2	0	2	0	missense_variant	-	CFTR:Asn965Lys	-	-	-	-	-	-	-	-	-	-	-	-
chr7:117603771:C:T	0	0	0	7.59e-06	0	0	0	1	missense_variant	-	CFTR:Thr966Met	-	-	-	-	-	-	-	-	-	-	-	-
chr7:117603772:G:A	0.00905433	0.00767139	0.00849855	0.0073006	387	220	649	964	synonymous_variant	-	CFTR:Thr966=	0.0972702	0.113725	0.068582	0.928004	0.00711831	0.0787807	0.069512	0.102852	0.0566654	0.980 - 1.282	0.863 - 1.175	0.992 - 1.239
chr7:117603774:T:C	0.00112317	0.00115063	0.00108693	0.00161283	48	33	83	213	missense_variant	Varying clinical consequence	CFTR:Leu967Ser	0.202696	-0.215182	0.168915	0.41131	-0.153522	0.186859	0.203868	-0.176271	0.13873	0.579 - 1.123	0.595 - 1.237	0.639 - 1.100
chr7:117603781:A:G	0	0	0	1.52e-05	0	0	0	2	splice_region_variant	-	CFTR:Ala969=	-	-	-	-	-	-	-	-	-	-	-	-
chr7:117603785:A:T	0	0	0	7.59e-06	0	0	0	1	splice_region_variant	-	-	-	-	-	-	-	-	-	-	-	-	-	-
chr7:117606677:G:A	0	0	0	7.6e-06	0	0	0	1	missense_variant	-	CFTR:Gly971Glu	-	-	-	-	-	-	-	-	-	-	-	-
chr7:117606681:T:A	0	3.55e-05	1.34e-05	1.52e-05	0	1	1	2	synonymous_variant	-	CFTR:Ile972=	-	-	-	-	-	-	-	-	-	-	-	-
chr7:117606682:C:T	0	3.55e-05	1.34e-05	1.52e-05	0	1	1	2	missense_variant	-	CFTR:Leu973Phe	-	-	-	-	-	-	-	-	-	-	-	-
chr7:117606694:T:G	0	3.55e-05	1.34e-05	7.6e-06	0	1	1	1	missense_variant	-	CFTR:Ser977Ala	-	-	-	-	-	-	-	-	-	-	-	-
chr7:117606695:C:T	0	0	0	1.52e-05	0	0	0	2	missense_variant	Varying clinical consequence	CFTR:Ser977Phe	-	-	-	-	-	-	-	-	-	-	-	-
chr7:117606698:A:G	4.79e-05	3.55e-05	4.01e-05	0	2	1	3	0	missense_variant	-	CFTR:Lys978Arg	-	-	-	-	-	-	-	-	-	-	-	-
chr7:117606704:T:A	0	0	0	1.52e-05	0	0	0	2	missense_variant	-	CFTR:Ile980Lys	-	-	-	-	-	-	-	-	-	-	-	-
chr7:117606711:T:G	0	0	0	7.59e-06	0	0	0	1	missense_variant	-	CFTR:Ile982Met	-	-	-	-	-	-	-	-	-	-	-	-
chr7:117606722:T:C	0	0	0	7.59e-06	0	0	0	1	missense_variant	-	CFTR:Leu986Pro	-	-	-	-	-	-	-	-	-	-	-	-
chr7:117606738:A:G	4.79e-05	3.55e-05	4.01e-05	3.8e-05	2	1	3	5	missense_variant	-	CFTR:Ile991Met	-	-	-	-	-	-	-	-	-	-	-	-
chr7:117606741:T:A	2.4e-05	0	1.34e-05	7.59e-06	1	0	1	1	missense_variant	-	CFTR:Phe992Leu	-	-	-	-	-	-	-	-	-	-	-	-
chr7:117606746:T:G	2.4e-05	0	1.34e-05	3.04e-05	1	0	1	4	missense_variant	-	CFTR:Phe994Cys	-	-	-	-	-	-	-	-	-	-	-	-
chr7:117606747:C:A	0	3.55e-05	1.34e-05	7.6e-06	0	1	1	1	missense_variant	-	CFTR:Phe994Leu	-	-	-	-	-	-	-	-	-	-	-	-
chr7:117606753:G:A	0	0	0	7.6e-06	0	0	0	1	splice_region_variant	CF-causing	CFTR:Gln996=	-	-	-	-	-	-	-	-	-	-	-	-
chr7:117610516:C:T	0	0	0	7.65e-06	0	0	0	1	splice_region_variant	-	-	-	-	-	-	-	-	-	-	-	-	-	-
chr7:117610517:A:G	0	0	0	7.6e-06	0	0	0	1	splice_acceptor_variant	CF-causing	-	-	-	-	-	-	-	-	-	-	-	-	-
chr7:117610521:G:C	0.0028177	0.00251854	0.0026275	0.00290331	120	72	200	382	missense_variant	Non CF-causing	CFTR:Leu997Phe	0.334127	-0.11014	0.114036	0.459492	-0.0965922	0.130586	0.114053	-0.148911	0.0942332	0.716 - 1.120	0.703 - 1.173	0.716 - 1.036
chr7:117610521:GT:G	0	0	0	7.61e-06	0	0	0	1	frameshift_variant	-	CFTR:Leu998TyrfsTer2	-	-	-	-	-	-	-	-	-	-	-	-
chr7:117610528:A:G	2.4e-05	0	1.34e-05	0	1	0	1	0	missense_variant	-	CFTR:Ile1000Val	-	-	-	-	-	-	-	-	-	-	-	-
chr7:117610541:C:G	0	3.49e-05	1.31e-05	7.58e-06	0	1	1	1	missense_variant	-	CFTR:Ala1004Gly	-	-	-	-	-	-	-	-	-	-	-	-
chr7:117610547:C:A	0	0	0	2.28e-05	0	0	0	3	missense_variant	CF-causing	CFTR:Ala1006Glu	-	-	-	-	-	-	-	-	-	-	-	-
chr7:117610551:TG:T	0	0	0	1.52e-05	0	0	0	2	frameshift_variant	-	CFTR:Val1008SerfsTer15	-	-	-	-	-	-	-	-	-	-	-	-
chr7:117610554:C:T	2.4e-05	7.11e-05	4.01e-05	1.52e-05	1	2	3	2	synonymous_variant	-	CFTR:Val1008=	-	-	-	-	-	-	-	-	-	-	-	-
chr7:117610555:G:A	0.00014385	0.000106625	0.000133743	6.07e-05	6	3	10	8	missense_variant	-	CFTR:Ala1009Thr	0.117481	1.01942	0.651206	0.328243	0.799331	0.817598	0.11628	0.809906	0.515672	0.773 - 9.932	0.448 - 11.043	0.818 - 6.176
chr7:117610557:A:G	0	0	0	7.59e-06	0	0	0	1	synonymous_variant	-	CFTR:Ala1009=	-	-	-	-	-	-	-	-	-	-	-	-
chr7:117610564:C:A	0	3.55e-05	1.34e-05	0	0	1	1	0	missense_variant	-	CFTR:Gln1012Lys	-	-	-	-	-	-	-	-	-	-	-	-
chr7:117610565:A:C	2.4e-05	0	1.34e-05	0	1	0	1	0	missense_variant	-	CFTR:Gln1012Pro	-	-	-	-	-	-	-	-	-	-	-	-
chr7:117610566:A:G	4.79e-05	0	2.67e-05	2.28e-05	2	0	2	3	synonymous_variant	-	CFTR:Gln1012=	-	-	-	-	-	-	-	-	-	-	-	-
chr7:117610568:C:A	2.4e-05	3.55e-05	2.67e-05	3.04e-05	1	1	2	4	missense_variant	-	CFTR:Pro1013His	-	-	-	-	-	-	-	-	-	-	-	-
chr7:117610568:C:T	0	0	0	7.59e-06	0	0	0	1	missense_variant	-	CFTR:Pro1013Leu	-	-	-	-	-	-	-	-	-	-	-	-
chr7:117610571:A:G	0.000444736	0.000244107	0.000353662	0.000242399	19	7	27	32	missense_variant	Unknown significance	CFTR:Tyr1014Cys	0.948585	-0.0211387	0.327811	0.675786	-0.173386	0.41458	0.891554	0.0391599	0.287226	0.515 - 1.861	0.373 - 1.895	0.592 - 1.826
chr7:117610590:G:A	0	0	0	7.59e-06	0	0	0	1	synonymous_variant	-	CFTR:Val1020=	-	-	-	-	-	-	-	-	-	-	-	-
chr7:117610591:C:T	0	3.55e-05	1.34e-05	0	0	1	1	0	missense_variant	-	CFTR:Pro1021Ser	-	-	-	-	-	-	-	-	-	-	-	-
chr7:117610592:CAGTGAT:C	0	3.55e-05	1.34e-05	7.59e-06	0	1	1	1	inframe_deletion	-	CFTR:Ile1023_Val1024del	-	-	-	-	-	-	-	-	-	-	-	-
chr7:117610610:T:C	0.00035114	0.000313829	0.000327474	0.000621222	15	9	25	82	missense_variant	Non CF-causing	CFTR:Ile1027Thr	0.110731	-0.440455	0.276161	0.134393	-0.456128	0.304694	0.0837876	-0.400785	0.231786	0.375 - 1.106	0.349 - 1.152	0.425 - 1.055
chr7:117610614:G:T	2.4e-05	0	1.34e-05	0	1	0	1	0	missense_variant	-	CFTR:Met1028Ile	-	-	-	-	-	-	-	-	-	-	-	-
chr7:117610615:T:A	0	0	1.34e-05	0	0	0	1	0	missense_variant	-	CFTR:Leu1029Met	-	-	-	-	-	-	-	-	-	-	-	-
chr7:117610615:T:C	0	0	0	7.59e-06	0	0	0	1	synonymous_variant	-	CFTR:Leu1029=	-	-	-	-	-	-	-	-	-	-	-	-
chr7:117610625:A:G	0	0	0	2.28e-05	0	0	0	3	missense_variant	Varying clinical consequence	CFTR:Tyr1032Cys	-	-	-	-	-	-	-	-	-	-	-	-
chr7:117610630:C:T	0	0	0	7.58e-06	0	0	0	1	missense_variant	-	CFTR:Leu1034Phe	-	-	-	-	-	-	-	-	-	-	-	-
chr7:117610632:C:T	4.8e-05	0	2.68e-05	7.59e-06	2	0	2	1	synonymous_variant	-	CFTR:Leu1034=	-	-	-	-	-	-	-	-	-	-	-	-
chr7:117610633:C:T	0	0	1.34e-05	0	0	0	1	0	stop_gained	CF-causing	CFTR:Gln1035Ter	-	-	-	-	-	-	-	-	-	-	-	-
chr7:117610637:C:T	0	3.56e-05	1.34e-05	0	0	1	1	0	missense_variant	-	CFTR:Thr1036Ile	-	-	-	-	-	-	-	-	-	-	-	-
chr7:117610648:C:T	4.8e-05	0	2.68e-05	1.52e-05	2	0	2	2	missense_variant	-	CFTR:Leu1040Phe	-	-	-	-	-	-	-	-	-	-	-	-
chr7:117610654:C:CTTTTTTTTATTTTTTTT	0	0	0	7.6e-06	0	0	0	1	frameshift_variant	-	CFTR:Gln1042LeufsTer24	-	-	-	-	-	-	-	-	-	-	-	-
chr7:117610672:A:G	0	0	0	7.61e-06	0	0	0	1	splice_region_variant	-	-	-	-	-	-	-	-	-	-	-	-	-	-
chr7:117610673:T:C	0	0	0	7.6e-06	0	0	0	1	splice_region_variant	-	-	-	-	-	-	-	-	-	-	-	-	-	-
chr7:117611587:G:A	2.4e-05	0	1.34e-05	0	1	0	1	0	missense_variant	-	CFTR:Ser1049Asn	-	-	-	-	-	-	-	-	-	-	-	-
chr7:117611595:T:G	0.00107789	0.000836995	0.000956775	0.000962121	46	24	73	127	missense_variant	Varying clinical consequence	CFTR:Phe1052Val	0.409849	-0.153223	0.185914	0.577908	-0.124108	0.223039	0.158054	-0.222042	0.157293	0.596 - 1.235	0.570 - 1.368	0.588 - 1.090
chr7:117611599:C:T	4.8e-05	0	2.68e-05	3.04e-05	2	0	2	4	missense_variant	Non CF-causing	CFTR:Thr1053Ile	-	-	-	-	-	-	-	-	-	-	-	-
chr7:117611601:C:G	0	0	0	7.59e-06	0	0	0	1	missense_variant	CF-causing	CFTR:His1054Asp	-	-	-	-	-	-	-	-	-	-	-	-
chr7:117611607:G:C	0	0	1.34e-05	0	0	0	1	0	missense_variant	-	CFTR:Val1056Leu	-	-	-	-	-	-	-	-	-	-	-	-
chr7:117611610:A:G	0	7.11e-05	2.67e-05	0	0	2	2	0	missense_variant	-	CFTR:Thr1057Ala	-	-	-	-	-	-	-	-	-	-	-	-
chr7:117611611:C:T	0	0	0	7.59e-06	0	0	0	1	missense_variant	-	CFTR:Thr1057Ile	-	-	-	-	-	-	-	-	-	-	-	-
chr7:117611618:A:G	0.000117112	0.000104624	0.000104827	0.000136316	5	3	8	18	synonymous_variant	-	CFTR:Leu1059=	0.206607	-0.668244	0.529114	0.976505	-0.0191575	0.650478	0.776456	-0.128071	0.451051	0.182 - 1.446	0.274 - 3.511	0.363 - 2.130
chr7:117611633:A:T	0	3.55e-05	1.34e-05	0	0	1	1	0	synonymous_variant	-	CFTR:Thr1064=	-	-	-	-	-	-	-	-	-	-	-	-
chr7:117611634:C:T	2.4e-05	3.55e-05	2.67e-05	0	1	1	2	0	missense_variant	-	CFTR:Leu1065Phe	-	-	-	-	-	-	-	-	-	-	-	-
chr7:117611635:T:C	0	0	0	7.59e-06	0	0	0	1	missense_variant	CF-causing	CFTR:Leu1065Pro	-	-	-	-	-	-	-	-	-	-	-	-
chr7:117611637:C:T	2.4e-05	3.55e-05	2.67e-05	1.52e-05	1	1	2	2	missense_variant	CF-causing	CFTR:Arg1066Cys	-	-	-	-	-	-	-	-	-	-	-	-
chr7:117611638:G:A	2.4e-05	3.55e-05	4.01e-05	2.28e-05	1	1	3	3	missense_variant	CF-causing	CFTR:Arg1066His	-	-	-	-	-	-	-	-	-	-	-	-
chr7:117611640:G:A	2.4e-05	0	1.34e-05	0	1	0	1	0	missense_variant	-	CFTR:Ala1067Thr	-	-	-	-	-	-	-	-	-	-	-	-
chr7:117611641:C:G	0	3.55e-05	1.34e-05	0	0	1	1	0	missense_variant	-	CFTR:Ala1067Gly	-	-	-	-	-	-	-	-	-	-	-	-
chr7:117611641:C:T	7.02e-05	0	3.93e-05	8.33e-05	3	0	3	11	missense_variant	-	CFTR:Ala1067Val	0.959866	-0.0381488	0.758105	0.273175	-1.14024	1.04057	0.596598	-0.3352	0.63329	0.218 - 4.253	0.042 - 2.458	0.207 - 2.475
chr7:117611645:C:T	0.000143802	0.00010661	0.000133708	6.83e-05	6	3	10	9	synonymous_variant	-	CFTR:Phe1068=	0.344074	0.584992	0.61829	0.367681	0.731867	0.812439	0.0306154	1.10988	0.513352	0.534 - 6.031	0.423 - 10.219	1.109 - 8.298
chr7:117611646:G:A	7.19e-05	0.000284273	0.000160436	0.000182086	3	8	12	24	missense_variant	Varying clinical consequence	CFTR:Gly1069Arg	0.426128	-0.467507	0.587441	0.210744	0.622716	0.497568	0.909073	-0.0462971	0.405374	0.198 - 1.982	0.703 - 4.943	0.431 - 2.113
chr7:117611649:C:T	9.59e-05	3.55e-05	6.68e-05	5.31e-05	4	1	5	7	missense_variant	Varying clinical consequence	CFTR:Arg1070Trp	0.355554	0.71493	0.773842	-	-	-	0.569852	0.379396	0.667634	0.449 - 9.315	-	0.395 - 5.408
chr7:117611650:G:A	2.4e-05	7.11e-05	4.01e-05	1.52e-05	1	2	3	2	missense_variant	Varying clinical consequence	CFTR:Arg1070Gln	-	-	-	-	-	-	-	-	-	-	-	-
chr7:117611656:C:A	0	3.55e-05	1.34e-05	7.58e-06	0	1	1	1	missense_variant	-	CFTR:Pro1072His	-	-	-	-	-	-	-	-	-	-	-	-
chr7:117611656:C:G	0	0	0	7.58e-06	0	0	0	1	missense_variant	-	CFTR:Pro1072Arg	-	-	-	-	-	-	-	-	-	-	-	-
chr7:117611656:CT:C	0	0	0	7.58e-06	0	0	0	1	frameshift_variant	-	CFTR:Tyr1073ThrfsTer10	-	-	-	-	-	-	-	-	-	-	-	-
chr7:117611661:T:C	2.4e-05	0	1.34e-05	7.58e-06	1	0	1	1	missense_variant	-	CFTR:Phe1074Leu	-	-	-	-	-	-	-	-	-	-	-	-
chr7:117611663:T:A	0	0	0	7.59e-06	0	0	0	1	missense_variant	Varying clinical consequence	CFTR:Phe1074Leu	-	-	-	-	-	-	-	-	-	-	-	-
chr7:117611671:T:C	2.4e-05	3.55e-05	2.67e-05	0	1	1	2	0	missense_variant	CF-causing	CFTR:Leu1077Pro	-	-	-	-	-	-	-	-	-	-	-	-
chr7:117611679:A:C	2.4e-05	0	1.34e-05	2.28e-05	1	0	1	3	missense_variant	-	CFTR:Lys1080Gln	-	-	-	-	-	-	-	-	-	-	-	-
chr7:117611683:C:G	0	0	0	7.59e-06	0	0	0	1	missense_variant	-	CFTR:Ala1081Gly	-	-	-	-	-	-	-	-	-	-	-	-
chr7:117611695:A:C	0	0	0	7.59e-06	0	0	0	1	missense_variant	CF-causing	CFTR:His1085Pro	-	-	-	-	-	-	-	-	-	-	-	-
chr7:117611697:A:T	0	0	0	6.07e-05	0	0	0	8	missense_variant	-	CFTR:Thr1086Ser	-	-	-	-	-	-	-	-	-	-	-	-
chr7:117611700:G:C	0	0	0	7.59e-06	0	0	0	1	missense_variant	-	CFTR:Ala1087Pro	-	-	-	-	-	-	-	-	-	-	-	-
chr7:117611704:A:G	0	0	0	7.58e-06	0	0	0	1	missense_variant	-	CFTR:Asn1088Ser	-	-	-	-	-	-	-	-	-	-	-	-
chr7:117611711:C:G	0	0	0	7.59e-06	0	0	0	1	missense_variant	-	CFTR:Phe1090Leu	-	-	-	-	-	-	-	-	-	-	-	-
chr7:117611714:G:A	0	0	0	7.59e-06	0	0	0	1	synonymous_variant	-	CFTR:Leu1091=	-	-	-	-	-	-	-	-	-	-	-	-
chr7:117611714:G:T	0	0	0	7.59e-06	0	0	0	1	missense_variant	-	CFTR:Leu1091Phe	-	-	-	-	-	-	-	-	-	-	-	-
chr7:117611715:T:C	2.4e-05	3.55e-05	2.67e-05	5.31e-05	1	1	2	7	missense_variant	-	CFTR:Tyr1092His	-	-	-	-	-	-	-	-	-	-	-	-
chr7:117611716:A:G	0	0	0	7.59e-06	0	0	0	1	missense_variant	-	CFTR:Tyr1092Cys	-	-	-	-	-	-	-	-	-	-	-	-
chr7:117611717:C:G	0	3.55e-05	1.34e-05	0	0	1	1	0	stop_gained	CF-causing	CFTR:Tyr1092Ter	-	-	-	-	-	-	-	-	-	-	-	-
chr7:117611726:A:G	0	0	0	1.52e-05	0	0	0	2	synonymous_variant	-	CFTR:Thr1095=	-	-	-	-	-	-	-	-	-	-	-	-
chr7:117611726:A:T	0.00894237	0.00938198	0.00920904	0.00765596	382	269	703	1011	synonymous_variant	-	CFTR:Thr1095=	0.469219	0.0494146	0.0682758	0.139995	0.110342	0.0747674	0.0619327	0.103104	0.0552311	0.919 - 1.201	0.964 - 1.293	0.995 - 1.235
chr7:117611729:G:A	0	0	0	1.52e-05	0	0	0	2	synonymous_variant	-	CFTR:Leu1096=	-	-	-	-	-	-	-	-	-	-	-	-
chr7:117611729:G:T	0	0	0	7.59e-06	0	0	0	1	synonymous_variant	-	CFTR:Leu1096=	-	-	-	-	-	-	-	-	-	-	-	-
chr7:117611731:G:C	0	0	0	7.59e-06	0	0	0	1	missense_variant	-	CFTR:Arg1097Pro	-	-	-	-	-	-	-	-	-	-	-	-
chr7:117611743:T:A	2.4e-05	0	1.34e-05	7.59e-06	1	0	1	1	missense_variant	CF-causing	CFTR:Met1101Lys	-	-	-	-	-	-	-	-	-	-	-	-
chr7:117611743:T:G	2.4e-05	0	1.34e-05	0	1	0	1	0	missense_variant	CF-causing	CFTR:Met1101Arg	-	-	-	-	-	-	-	-	-	-	-	-
chr7:117611748:A:G	0	0	0	7.59e-06	0	0	0	1	missense_variant	-	CFTR:Ile1103Val	-	-	-	-	-	-	-	-	-	-	-	-
chr7:117611749:T:C	0	0	0	7.59e-06	0	0	0	1	missense_variant	-	CFTR:Ile1103Thr	-	-	-	-	-	-	-	-	-	-	-	-
chr7:117611758:T:C	2.4e-05	0	1.34e-05	0	1	0	1	0	missense_variant	-	CFTR:Ile1106Thr	-	-	-	-	-	-	-	-	-	-	-	-
chr7:117611762:TG:T	0	3.55e-05	1.34e-05	0	0	1	1	0	frameshift_variant	-	CFTR:Val1108SerfsTer13	-	-	-	-	-	-	-	-	-	-	-	-
chr7:117611763:G:C	4.8e-05	0	2.68e-05	3.04e-05	2	0	2	4	missense_variant	-	CFTR:Val1108Leu	-	-	-	-	-	-	-	-	-	-	-	-
chr7:117611767:T:C	0	3.55e-05	1.34e-05	0	0	1	1	0	missense_variant	-	CFTR:Ile1109Thr	-	-	-	-	-	-	-	-	-	-	-	-
chr7:117611771:C:T	0	0	1.34e-05	0	0	0	1	0	synonymous_variant	-	CFTR:Phe1110=	-	-	-	-	-	-	-	-	-	-	-	-
chr7:117611781:G:C	0	3.56e-05	1.34e-05	0	0	1	1	0	missense_variant	-	CFTR:Val1114Leu	-	-	-	-	-	-	-	-	-	-	-	-
chr7:117611789:C:T	0	3.56e-05	1.34e-05	0	0	1	1	0	synonymous_variant	-	CFTR:Phe1116=	-	-	-	-	-	-	-	-	-	-	-	-
chr7:117611794:C:G	0	3.56e-05	1.34e-05	2.28e-05	0	1	1	3	missense_variant	-	CFTR:Ser1118Cys	-	-	-	-	-	-	-	-	-	-	-	-
chr7:117611794:C:T	0	0	0	7.59e-06	0	0	0	1	missense_variant	CF-causing	CFTR:Ser1118Phe	-	-	-	-	-	-	-	-	-	-	-	-
chr7:117611800:T:A	0	3.56e-05	1.34e-05	0	0	1	1	0	stop_gained	-	CFTR:Leu1120Ter	-	-	-	-	-	-	-	-	-	-	-	-
chr7:117611811:A:G	0	0	0	7.59e-06	0	0	0	1	splice_region_variant	-	-	-	-	-	-	-	-	-	-	-	-	-	-
chr7:117611812:C:G	0	3.56e-05	1.34e-05	0	0	1	1	0	splice_region_variant	-	-	-	-	-	-	-	-	-	-	-	-	-	-
chr7:117611815:T:C	0	0	0	1.52e-05	0	0	0	2	splice_region_variant	-	-	-	-	-	-	-	-	-	-	-	-	-	-
chr7:117614609:A:G	0	3.58e-05	1.35e-05	0	0	1	1	0	splice_region_variant	-	-	-	-	-	-	-	-	-	-	-	-	-	-
chr7:117614627:A:G	0	3.58e-05	1.35e-05	0	0	1	1	0	missense_variant	-	CFTR:Arg1128Gly	-	-	-	-	-	-	-	-	-	-	-	-
chr7:117614627:A:T	0	0	0	7.63e-06	0	0	0	1	stop_gained	-	CFTR:Arg1128Ter	-	-	-	-	-	-	-	-	-	-	-	-
chr7:117614631:T:C	0	0	0	7.62e-06	0	0	0	1	missense_variant	-	CFTR:Val1129Ala	-	-	-	-	-	-	-	-	-	-	-	-
chr7:117614634:G:C	0	0	0	2.29e-05	0	0	0	3	missense_variant	-	CFTR:Gly1130Ala	-	-	-	-	-	-	-	-	-	-	-	-
chr7:117614636:A:G	0	0	0	2.29e-05	0	0	0	3	missense_variant	-	CFTR:Ile1131Val	-	-	-	-	-	-	-	-	-	-	-	-
chr7:117614638:T:C	2.41e-05	0	1.35e-05	0	1	0	1	0	synonymous_variant	-	CFTR:Ile1131=	-	-	-	-	-	-	-	-	-	-	-	-
chr7:117614645:A:G	0	0	0	7.62e-06	0	0	0	1	missense_variant	-	CFTR:Thr1134Ala	-	-	-	-	-	-	-	-	-	-	-	-
chr7:117614654:A:G	7.23e-05	0.000142939	9.41e-05	5.33e-05	3	4	7	7	missense_variant	-	CFTR:Met1137Val	0.576574	0.474243	0.849295	0.030031	1.93459	0.891646	0.0524989	1.23195	0.635348	0.304 - 8.490	1.206 - 39.734	0.987 - 11.908
chr7:117614657:A:G	0	0	0	7.62e-06	0	0	0	1	missense_variant	-	CFTR:Asn1138Asp	-	-	-	-	-	-	-	-	-	-	-	-
chr7:117614660:A:G	0.000282646	0.00042058	0.000355619	0.000319353	12	12	27	42	missense_variant	-	CFTR:Ile1139Val	0.08501	-0.565635	0.328414	0.767977	0.103278	0.350069	0.284802	-0.283095	0.264675	0.298 - 1.081	0.558 - 2.202	0.448 - 1.266
chr7:117614667:G:A	7.24e-05	3.57e-05	5.38e-05	0	3	1	4	0	missense_variant	-	CFTR:Ser1141Asn	-	-	-	-	-	-	-	-	-	-	-	-
chr7:117614674:G:A	0.000188679	0.000210585	0.000197821	7.61e-05	8	6	15	10	synonymous_variant	-	CFTR:Leu1143=	0.0662689	1.09098	0.594023	0.0502586	1.30824	0.668232	0.0194908	1.07106	0.458502	0.929 - 9.538	0.999 - 13.708	1.188 - 7.169
chr7:117614685:T:A	0	0	0	2.29e-05	0	0	0	3	missense_variant	-	CFTR:Val1147Glu	-	-	-	-	-	-	-	-	-	-	-	-
chr7:117614689:C:A	2.41e-05	3.58e-05	2.69e-05	2.29e-05	1	1	2	3	missense_variant	-	CFTR:Asn1148Lys	-	-	-	-	-	-	-	-	-	-	-	-
chr7:117614689:C:T	0	0	0	7.63e-06	0	0	0	1	synonymous_variant	-	CFTR:Asn1148=	-	-	-	-	-	-	-	-	-	-	-	-
chr7:117614696:A:G	0	0	0	1.53e-05	0	0	0	2	missense_variant	-	CFTR:Ile1151Val	-	-	-	-	-	-	-	-	-	-	-	-
chr7:117614699:G:C	0.000519431	0.000491711	0.00050161	0.00048727	22	14	38	64	missense_variant	Varying clinical consequence	CFTR:Asp1152His	0.998167	-0.000623629	0.27141	0.843126	-0.0598335	0.302348	0.79974	-0.0570898	0.225043	0.587 - 1.701	0.521 - 1.704	0.608 - 1.468
chr7:117614702:G:A	2.42e-05	0	1.35e-05	7.63e-06	1	0	1	1	missense_variant	-	CFTR:Val1153Met	-	-	-	-	-	-	-	-	-	-	-	-
chr7:117614703:T:A	9.67e-05	3.58e-05	6.74e-05	7.63e-06	4	1	5	1	missense_variant	Varying clinical consequence	CFTR:Val1153Glu	-	-	-	-	-	-	-	-	-	-	-	-
chr7:117614706:A:G	2.42e-05	3.58e-05	2.69e-05	0	1	1	2	0	missense_variant	-	CFTR:Asp1154Gly	-	-	-	-	-	-	-	-	-	-	-	-
chr7:117614707:T:A	0	0	0	7.63e-06	0	0	0	1	missense_variant	-	CFTR:Asp1154Glu	-	-	-	-	-	-	-	-	-	-	-	-
chr7:117614707:T:C	0	0	0	7.63e-06	0	0	0	1	synonymous_variant	-	CFTR:Asp1154=	-	-	-	-	-	-	-	-	-	-	-	-
chr7:117614714:G:GT	2.42e-05	0	1.35e-05	0	1	0	1	0	splice_donor_variant	-	-	-	-	-	-	-	-	-	-	-	-	-	-
chr7:117627521:G:A	0	3.56e-05	1.34e-05	0	0	1	1	0	splice_acceptor_variant	-	-	-	-	-	-	-	-	-	-	-	-	-	-
chr7:117627525:C:A	0	0	0	1.52e-05	0	0	0	2	synonymous_variant	-	CFTR:Arg1158=	-	-	-	-	-	-	-	-	-	-	-	-
chr7:117627525:C:T	2.41e-05	0	2.68e-05	1.52e-05	1	0	2	2	stop_gained	CF-causing	CFTR:Arg1158Ter	-	-	-	-	-	-	-	-	-	-	-	-
chr7:117627528:T:C	0	0	0	7.6e-06	0	0	0	1	missense_variant	CF-causing	CFTR:Ser1159Pro	-	-	-	-	-	-	-	-	-	-	-	-
chr7:117627537:C:T	9.39e-05	0	5.25e-05	3.79e-05	4	0	4	5	stop_gained	CF-causing	CFTR:Arg1162Ter	-	-	-	-	-	-	-	-	-	-	-	-
chr7:117627538:G:A	4.7e-05	6.99e-05	5.26e-05	6.07e-05	2	2	4	8	missense_variant	-	CFTR:Arg1162Gln	0.715885	-0.292211	0.802854	0.961262	-0.0396538	0.816432	0.710681	-0.240672	0.648814	0.155 - 3.602	0.194 - 4.761	0.220 - 2.804
chr7:117627538:G:T	0.00108042	0.00160839	0.00128751	0.00136575	46	46	98	180	missense_variant	Non CF-causing	CFTR:Arg1162Leu	0.160413	-0.241407	0.171981	0.978702	-0.00462502	0.173248	0.339137	-0.12853	0.134464	0.561 - 1.100	0.709 - 1.398	0.676 - 1.145
chr7:117627561:C:A	4.81e-05	0	2.68e-05	0	2	0	2	0	missense_variant	-	CFTR:Pro1170Thr	-	-	-	-	-	-	-	-	-	-	-	-
chr7:117627561:C:T	2.4e-05	0	1.34e-05	0	1	0	1	0	missense_variant	-	CFTR:Pro1170Ser	-	-	-	-	-	-	-	-	-	-	-	-
chr7:117627564:A:C	0	0	0	7.6e-06	0	0	0	1	missense_variant	-	CFTR:Thr1171Pro	-	-	-	-	-	-	-	-	-	-	-	-
chr7:117627571:G:A	2.4e-05	3.56e-05	2.68e-05	1.52e-05	1	1	2	2	splice_donor_variant	-	CFTR:Gly1173Asp	-	-	-	-	-	-	-	-	-	-	-	-
chr7:117627574:A:C	0	0	0	7.6e-06	0	0	0	1	missense_variant	-	CFTR:Lys1174Thr	-	-	-	-	-	-	-	-	-	-	-	-
chr7:117627579:AC:A	4.69e-05	0.000209556	0.000118116	0.000121344	2	6	9	16	frameshift_variant	CF-causing	CFTR:Lys1177SerfsTer15	0.420483	-0.548867	0.681327	0.436338	0.429119	0.551289	0.822849	0.106452	0.475481	0.152 - 2.196	0.521 - 4.525	0.438 - 2.825
chr7:117627583:A:G	0	0	0	7.6e-06	0	0	0	1	missense_variant	-	CFTR:Lys1177Arg	-	-	-	-	-	-	-	-	-	-	-	-
chr7:117627584:G:C	0	0	0	7.6e-06	0	0	0	1	missense_variant	-	CFTR:Lys1177Asn	-	-	-	-	-	-	-	-	-	-	-	-
chr7:117627584:G:GTCAA	0	0	0	7.6e-06	0	0	0	1	frameshift_variant	CF-causing	CFTR:Thr1179IlefsTer17	-	-	-	-	-	-	-	-	-	-	-	-
chr7:117627597:T:C	2.4e-05	0	1.34e-05	7.6e-06	1	0	1	1	missense_variant	-	CFTR:Tyr1182His	-	-	-	-	-	-	-	-	-	-	-	-
chr7:117627600:A:G	0	0	0	7.6e-06	0	0	0	1	missense_variant	-	CFTR:Lys1183Glu	-	-	-	-	-	-	-	-	-	-	-	-
chr7:117627602:G:C	0	3.56e-05	1.34e-05	0	0	1	1	0	missense_variant	-	CFTR:Lys1183Asn	-	-	-	-	-	-	-	-	-	-	-	-
chr7:117627604:A:T	2.4e-05	0	1.34e-05	0	1	0	1	0	missense_variant	-	CFTR:Asn1184Ile	-	-	-	-	-	-	-	-	-	-	-	-
chr7:117627605:T:A	0	0	0	7.6e-06	0	0	0	1	missense_variant	-	CFTR:Asn1184Lys	-	-	-	-	-	-	-	-	-	-	-	-
chr7:117627611:A:G	0.000281426	0.000558776	0.000393618	0.000712726	12	16	30	94	synonymous_variant	-	CFTR:Gln1186=	0.168154	-0.402531	0.292079	0.677353	0.12353	0.29689	0.718886	-0.0819783	0.22775	0.377 - 1.185	0.632 - 2.025	0.590 - 1.440
chr7:117627615:T:C	0	3.56e-05	1.34e-05	3.04e-05	0	1	1	4	missense_variant	-	CFTR:Ser1188Pro	-	-	-	-	-	-	-	-	-	-	-	-
chr7:117627616:C:T	0	0	0	7.6e-06	0	0	0	1	missense_variant	-	CFTR:Ser1188Leu	-	-	-	-	-	-	-	-	-	-	-	-
chr7:117627617:G:A	9.61e-05	0.000142318	0.000120534	2.28e-05	4	4	9	3	synonymous_variant	-	CFTR:Ser1188=	-	-	-	-	-	-	0.0380259	1.2048	0.580746	-	-	1.069 - 10.413
chr7:117627618:A:G	0	3.56e-05	1.34e-05	0	0	1	1	0	missense_variant	-	CFTR:Lys1189Glu	-	-	-	-	-	-	-	-	-	-	-	-
chr7:117627622:T:C	0	0	0	7.6e-06	0	0	0	1	missense_variant	-	CFTR:Val1190Ala	-	-	-	-	-	-	-	-	-	-	-	-
chr7:117627625:T:C	2.4e-05	0	1.34e-05	0	1	0	1	0	missense_variant	-	CFTR:Met1191Thr	-	-	-	-	-	-	-	-	-	-	-	-
chr7:117627626:G:A	0	0	0	7.59e-06	0	0	0	1	missense_variant	-	CFTR:Met1191Ile	-	-	-	-	-	-	-	-	-	-	-	-
chr7:117627631:T:C	0	0	0	7.59e-06	0	0	0	1	missense_variant	-	CFTR:Ile1193Thr	-	-	-	-	-	-	-	-	-	-	-	-
chr7:117627638:T:G	0	0	0	7.6e-06	0	0	0	1	missense_variant	-	CFTR:Asn1195Lys	-	-	-	-	-	-	-	-	-	-	-	-
chr7:117627641:A:G	2.4e-05	0	1.34e-05	7.6e-06	1	0	1	1	synonymous_variant	-	CFTR:Ser1196=	-	-	-	-	-	-	-	-	-	-	-	-
chr7:117627641:A:T	4.8e-05	0	2.68e-05	0	2	0	2	0	synonymous_variant	-	CFTR:Ser1196=	-	-	-	-	-	-	-	-	-	-	-	-
chr7:117627643:A:G	0	7.12e-05	2.68e-05	0	0	2	2	0	missense_variant	-	CFTR:His1197Arg	-	-	-	-	-	-	-	-	-	-	-	-
chr7:117627644:C:T	2.4e-05	0	1.34e-05	3.04e-05	1	0	1	4	synonymous_variant	-	CFTR:His1197=	-	-	-	-	-	-	-	-	-	-	-	-
chr7:117627645:G:A	2.4e-05	3.56e-05	2.68e-05	7.6e-06	1	1	2	1	missense_variant	-	CFTR:Val1198Met	-	-	-	-	-	-	-	-	-	-	-	-
chr7:117627653:A:G	0	0	0	7.6e-06	0	0	0	1	synonymous_variant	-	CFTR:Lys1200=	-	-	-	-	-	-	-	-	-	-	-	-
chr7:117627656:T:C	0	0	0	7.6e-06	0	0	0	1	synonymous_variant	-	CFTR:Asp1201=	-	-	-	-	-	-	-	-	-	-	-	-
chr7:117627666:C:T	0	0	0	7.6e-06	0	0	0	1	missense_variant	-	CFTR:Pro1205Ser	-	-	-	-	-	-	-	-	-	-	-	-
chr7:117627674:G:T	0	0	0	7.6e-06	0	0	0	1	synonymous_variant	-	CFTR:Gly1207=	-	-	-	-	-	-	-	-	-	-	-	-
chr7:117627712:C:T	0	3.56e-05	1.34e-05	7.6e-06	0	1	1	1	missense_variant	-	CFTR:Thr1220Ile	-	-	-	-	-	-	-	-	-	-	-	-
chr7:117627716:A:G	2.4e-05	0	1.34e-05	0	1	0	1	0	synonymous_variant	-	CFTR:Glu1221=	-	-	-	-	-	-	-	-	-	-	-	-
chr7:117627726:G:A	2.4e-05	0	1.34e-05	0	1	0	1	0	missense_variant	-	CFTR:Ala1225Thr	-	-	-	-	-	-	-	-	-	-	-	-
chr7:117627727:C:T	2.4e-05	3.56e-05	2.68e-05	7.6e-06	1	1	2	1	missense_variant	-	CFTR:Ala1225Val	-	-	-	-	-	-	-	-	-	-	-	-
chr7:117627729:A:T	0	0	0	7.6e-06	0	0	0	1	missense_variant	-	CFTR:Ile1226Leu	-	-	-	-	-	-	-	-	-	-	-	-
chr7:117627733:T:C	2.35e-05	0	1.31e-05	0	1	0	1	0	missense_variant	-	CFTR:Leu1227Ser	-	-	-	-	-	-	-	-	-	-	-	-
chr7:117627734:A:G	2.4e-05	3.56e-05	2.68e-05	7.6e-06	1	1	2	1	synonymous_variant	-	CFTR:Leu1227=	-	-	-	-	-	-	-	-	-	-	-	-
chr7:117627735:G:C	0	3.56e-05	1.34e-05	0	0	1	1	0	missense_variant	-	CFTR:Glu1228Gln	-	-	-	-	-	-	-	-	-	-	-	-
chr7:117627740:C:A	2.4e-05	0	1.34e-05	1.52e-05	1	0	1	2	missense_variant	-	CFTR:Asn1229Lys	-	-	-	-	-	-	-	-	-	-	-	-
chr7:117627753:A:G	0	0	0	7.61e-06	0	0	0	1	missense_variant	CF-causing	CFTR:Ile1234Val	-	-	-	-	-	-	-	-	-	-	-	-
chr7:117627758:T:G	0.00723718	0.00685315	0.00713554	0.00800073	308	196	543	1054	missense_variant	Non CF-causing	CFTR:Ser1235Arg	0.340963	-0.0677453	0.0711412	0.0845649	-0.135546	0.0785869	0.237936	-0.0683358	0.0579038	0.813 - 1.074	0.749 - 1.019	0.834 - 1.046
chr7:117627762:G:A	0	0	0	7.6e-06	0	0	0	1	missense_variant	-	CFTR:Gly1237Ser	-	-	-	-	-	-	-	-	-	-	-	-
chr7:117627763:G:A	0	0	0	7.61e-06	0	0	0	1	missense_variant	-	CFTR:Gly1237Asp	-	-	-	-	-	-	-	-	-	-	-	-
chr7:117627766:A:G	0	0	0	1.52e-05	0	0	0	2	missense_variant	-	CFTR:Gln1238Arg	-	-	-	-	-	-	-	-	-	-	-	-
chr7:117627769:G:A	0	3.57e-05	1.34e-05	0	0	1	1	0	missense_variant	-	CFTR:Arg1239Lys	-	-	-	-	-	-	-	-	-	-	-	-
chr7:117627770:G:A	2.41e-05	0	1.34e-05	0	1	0	1	0	splice_region_variant	CF-causing	CFTR:Arg1239=	-	-	-	-	-	-	-	-	-	-	-	-
chr7:117627796:G:C	0	0	0	7.61e-06	0	0	0	1	missense_variant	-	-	-	-	-	-	-	-	-	-	-	-	-	-
chr7:117642438:G:T	2.4e-05	3.56e-05	2.68e-05	0	1	1	2	0	missense_variant	-	CFTR:Val1240Leu	-	-	-	-	-	-	-	-	-	-	-	-
chr7:117642439:T:G	0	3.56e-05	1.34e-05	0	0	1	1	0	missense_variant	CF-causing	CFTR:Val1240Gly	-	-	-	-	-	-	-	-	-	-	-	-
chr7:117642457:C:T	0	0	0	7.59e-06	0	0	0	1	missense_variant	Varying clinical consequence	CFTR:Thr1246Ile	-	-	-	-	-	-	-	-	-	-	-	-
chr7:117642458:T:C	0	0	0	7.59e-06	0	0	0	1	missense_variant	-	CFTR:Thr1246=	-	-	-	-	-	-	-	-	-	-	-	-
chr7:117642472:G:A	4.8e-05	0	2.68e-05	2.28e-05	2	0	2	3	missense_variant	CF-causing	CFTR:Ser1251Asn	-	-	-	-	-	-	-	-	-	-	-	-
chr7:117642473:T:G	2.4e-05	0	1.34e-05	0	1	0	1	0	missense_variant	-	CFTR:Ser1251Arg	-	-	-	-	-	-	-	-	-	-	-	-
chr7:117642479:G:A	2.4e-05	3.56e-05	2.68e-05	3.8e-05	1	1	2	5	missense_variant	-	CFTR:Leu1253=	-	-	-	-	-	-	-	-	-	-	-	-
chr7:117642481:T:G	0	0	0	7.59e-06	0	0	0	1	stop_gained	CF-causing	CFTR:Leu1254Ter	-	-	-	-	-	-	-	-	-	-	-	-
chr7:117642484:C:T	0	0	0	7.59e-06	0	0	0	1	missense_variant	-	CFTR:Ser1255Leu	-	-	-	-	-	-	-	-	-	-	-	-
chr7:117642487:C:CT	0	0	0	2.28e-05	0	0	0	3	frameshift_variant	CF-causing	CFTR:Leu1258PhefsTer7	-	-	-	-	-	-	-	-	-	-	-	-
chr7:117642490:T:G	2.4e-05	0	1.34e-05	0	1	0	1	0	missense_variant	-	CFTR:Phe1257Cys	-	-	-	-	-	-	-	-	-	-	-	-
chr7:117642491:T:G	0	0	0	1.52e-05	0	0	0	2	missense_variant	-	CFTR:Phe1257Leu	-	-	-	-	-	-	-	-	-	-	-	-
chr7:117642496:G:C	2.4e-05	0	1.34e-05	7.59e-06	1	0	1	1	missense_variant	-	CFTR:Arg1259Thr	-	-	-	-	-	-	-	-	-	-	-	-
chr7:117642500:A:G	0	3.56e-05	1.34e-05	1.52e-05	0	1	1	2	missense_variant	-	CFTR:Leu1260=	-	-	-	-	-	-	-	-	-	-	-	-
chr7:117642508:C:T	0	0	0	7.59e-06	0	0	0	1	missense_variant	-	CFTR:Thr1263Ile	-	-	-	-	-	-	-	-	-	-	-	-
chr7:117642509:T:C	2.4e-05	0	1.34e-05	0	1	0	1	0	stop_lost	-	CFTR:Thr1263=	-	-	-	-	-	-	-	-	-	-	-	-
chr7:117642527:C:G	0	0	0	5.31e-05	0	0	0	7	missense_variant	-	CFTR:Ile1269Met	-	-	-	-	-	-	-	-	-	-	-	-
chr7:117642527:C:T	0	3.56e-05	1.34e-05	1.52e-05	0	1	1	2	synonymous_variant	-	CFTR:Ile1269=	-	-	-	-	-	-	-	-	-	-	-	-
chr7:117642528:G:A	9.37e-05	3.49e-05	7.87e-05	9.09e-05	4	1	6	12	missense_variant	Varying clinical consequence	CFTR:Asp1270Asn	0.943151	-0.0471481	0.661164	0.508817	-0.543318	0.822361	0.594882	-0.291406	0.54799	0.261 - 3.486	0.116 - 2.911	0.255 - 2.187
chr7:117642528:G:T	0	0	0	7.59e-06	0	0	0	1	missense_variant	-	CFTR:Asp1270Tyr	-	-	-	-	-	-	-	-	-	-	-	-
chr7:117642542:G:A	2.4e-05	0	1.34e-05	0	1	0	1	0	stop_gained	CF-causing	CFTR:Trp1274Ter	-	-	-	-	-	-	-	-	-	-	-	-
chr7:117642545:T:C	0	0	0	7.59e-06	0	0	0	1	synonymous_variant	-	CFTR:Asp1275=	-	-	-	-	-	-	-	-	-	-	-	-
chr7:117642547:C:G	0	3.56e-05	1.34e-05	0	0	1	1	0	stop_gained	-	CFTR:Ser1276Ter	-	-	-	-	-	-	-	-	-	-	-	-
chr7:117642560:A:G	0	0	0	7.59e-06	0	0	0	1	synonymous_variant	-	CFTR:Gln1280=	-	-	-	-	-	-	-	-	-	-	-	-
chr7:117642564:T:C	0	0	0	7.59e-06	0	0	0	1	missense_variant	-	CFTR:Trp1282Arg	-	-	-	-	-	-	-	-	-	-	-	-
chr7:117642566:G:A	0.00114867	0.00041917	0.000813307	0.000674467	49	12	62	89	stop_gained	CF-causing	CFTR:Trp1282Ter	0.474489	-0.141376	0.197675	0.00223075	-0.746776	0.244231	0.0553567	-0.339047	0.17695	0.589 - 1.279	0.294 - 0.765	0.504 - 1.008
chr7:117642574:C:G	0	0	0	7.59e-06	0	0	0	1	missense_variant	-	CFTR:Ala1285Gly	-	-	-	-	-	-	-	-	-	-	-	-
chr7:117642577:T:G	2.4e-05	0	1.34e-05	1.52e-05	1	0	1	2	missense_variant	-	CFTR:Phe1286Cys	-	-	-	-	-	-	-	-	-	-	-	-
chr7:117642579:G:A	2.4e-05	0	1.34e-05	0	1	0	1	0	missense_variant	-	CFTR:Gly1287Arg	-	-	-	-	-	-	-	-	-	-	-	-
chr7:117642582:G:T	0	0	0	7.6e-06	0	0	0	1	missense_variant	-	CFTR:Val1288Leu	-	-	-	-	-	-	-	-	-	-	-	-
chr7:117642589:C:T	2.4e-05	0.000106838	5.36e-05	7.6e-06	1	3	4	1	missense_variant	-	CFTR:Pro1290Leu	-	-	-	-	-	-	-	-	-	-	-	-
chr7:117642590:A:G	0.0334991	0.0388862	0.0360508	0.0379874	1428	1113	2747	5010	synonymous_variant	-	CFTR:Pro1290=	0.944613	-0.00239205	0.034431	0.131032	-0.0528597	0.0350054	0.230076	-0.0319554	0.0266259	0.933 - 1.067	0.886 - 1.016	0.919 - 1.020
chr7:117642593:G:C	2.4e-05	0	1.34e-05	0	1	0	1	0	missense_variant	Varying clinical consequence	CFTR:Gln1291His	-	-	-	-	-	-	-	-	-	-	-	-
chr7:117642595:T:C	0	0	0	1.52e-05	0	0	0	2	splice_donor_variant	CF-causing	-	-	-	-	-	-	-	-	-	-	-	-	-
chr7:117642596:G:A	0	0	0	1.52e-05	0	0	0	2	splice_region_variant	-	-	-	-	-	-	-	-	-	-	-	-	-	-
chr7:117652835:G:A	0	3.66e-05	1.37e-05	0	0	1	1	0	splice_region_variant	-	-	-	-	-	-	-	-	-	-	-	-	-	-
chr7:117652838:A:G	0	0	0	7.63e-06	0	0	0	1	splice_region_variant	-	-	-	-	-	-	-	-	-	-	-	-	-	-
chr7:117652845:G:A	4.83e-05	0	2.7e-05	1.53e-05	2	0	2	2	missense_variant	-	CFTR:Val1293Ile	-	-	-	-	-	-	-	-	-	-	-	-
chr7:117652845:G:T	2.42e-05	0	1.35e-05	0	1	0	1	0	missense_variant	-	CFTR:Val1293Leu	-	-	-	-	-	-	-	-	-	-	-	-
chr7:117652859:TG:T	2.41e-05	0	1.35e-05	0	1	0	1	0	frameshift_variant	-	CFTR:Gly1298GlufsTer30	-	-	-	-	-	-	-	-	-	-	-	-
chr7:117652861:G:T	2.44e-05	0	1.36e-05	5.37e-05	1	0	1	7	missense_variant	-	CFTR:Gly1298Val	-	-	-	-	-	-	-	-	-	-	-	-
chr7:117652862:A:T	0	0	0	7.63e-06	0	0	0	1	synonymous_variant	-	CFTR:Gly1298=	-	-	-	-	-	-	-	-	-	-	-	-
chr7:117652863:A:G	2.41e-05	3.58e-05	2.69e-05	2.29e-05	1	1	2	3	missense_variant	-	CFTR:Thr1299Ala	-	-	-	-	-	-	-	-	-	-	-	-
chr7:117652864:C:T	0	0	0	7.62e-06	0	0	0	1	missense_variant	-	CFTR:Thr1299Ile	-	-	-	-	-	-	-	-	-	-	-	-
chr7:117652865:A:G	0.00193114	0.00200042	0.00188411	0.00197668	82	57	143	260	synonymous_variant	-	CFTR:Thr1299=	0.69514	-0.0542545	0.138443	0.603298	0.0815157	0.156862	0.509384	-0.0744525	0.112841	0.722 - 1.242	0.798 - 1.475	0.744 - 1.158
chr7:117652866:T:C	4.82e-05	0	2.69e-05	1.52e-05	2	0	2	2	missense_variant	-	CFTR:Phe1300Leu	-	-	-	-	-	-	-	-	-	-	-	-
chr7:117652868:T:C	0	0	0	7.62e-06	0	0	0	1	synonymous_variant	-	CFTR:Phe1300=	-	-	-	-	-	-	-	-	-	-	-	-
chr7:117652876:A:T	2.41e-05	0	2.69e-05	7.61e-06	1	0	2	1	missense_variant	-	CFTR:Asn1303Ile	-	-	-	-	-	-	-	-	-	-	-	-
chr7:117652877:C:G	0.000353224	0.0001755	0.00027668	0.000334626	15	5	21	44	missense_variant	CF-causing	CFTR:Asn1303Lys	0.651793	-0.14652	0.324682	0.124703	-0.597589	0.389225	0.287334	-0.303631	0.285371	0.457 - 1.632	0.257 - 1.180	0.422 - 1.291
chr7:117652879:TG:T	0	0	0	7.61e-06	0	0	0	1	frameshift_variant	-	CFTR:Asp1305IlefsTer23	-	-	-	-	-	-	-	-	-	-	-	-
chr7:117652881:G:A	0	0	0	7.62e-06	0	0	0	1	missense_variant	-	CFTR:Asp1305Asn	-	-	-	-	-	-	-	-	-	-	-	-
chr7:117652883:T:A	2.41e-05	0	1.35e-05	7.62e-06	1	0	1	1	missense_variant	-	CFTR:Asp1305Glu	-	-	-	-	-	-	-	-	-	-	-	-
chr7:117652886:C:T	0	0	0	7.6e-06	0	0	0	1	synonymous_variant	-	CFTR:Pro1306=	-	-	-	-	-	-	-	-	-	-	-	-
chr7:117652895:G:T	0	0	1.34e-05	0	0	0	1	0	missense_variant	-	CFTR:Gln1309His	-	-	-	-	-	-	-	-	-	-	-	-
chr7:117652900:G:A	0	0	0	7.6e-06	0	0	0	1	missense_variant	-	CFTR:Ser1311Asn	-	-	-	-	-	-	-	-	-	-	-	-
chr7:117652903:A:G	0	0	0	2.28e-05	0	0	0	3	missense_variant	-	CFTR:Asp1312Gly	-	-	-	-	-	-	-	-	-	-	-	-
chr7:117652905:C:T	0	0	0	1.52e-05	0	0	0	2	stop_gained	CF-causing	CFTR:Gln1313Ter	-	-	-	-	-	-	-	-	-	-	-	-
chr7:117652913:A:G	0	0	0	7.6e-06	0	0	0	1	missense_variant	-	CFTR:Ile1315Met	-	-	-	-	-	-	-	-	-	-	-	-
chr7:117652914:T:C	2.4e-05	0	1.34e-05	1.52e-05	1	0	1	2	missense_variant	-	CFTR:Trp1316Arg	-	-	-	-	-	-	-	-	-	-	-	-
chr7:117652921:T:C	2.4e-05	0	1.34e-05	0	1	0	1	0	missense_variant	-	CFTR:Val1318Ala	-	-	-	-	-	-	-	-	-	-	-	-
chr7:117664682:C:T	0	7.11e-05	2.68e-05	3.79e-05	0	2	2	5	splice_region_variant	-	-	-	-	-	-	-	-	-	-	-	-	-	-
chr7:117664684:G:A	2.4e-05	0	1.34e-05	0	1	0	1	0	splice_region_variant	-	-	-	-	-	-	-	-	-	-	-	-	-	-
chr7:117664688:G:T	2.4e-05	0	1.34e-05	0	1	0	1	0	missense_variant	-	CFTR:Val1322Phe	-	-	-	-	-	-	-	-	-	-	-	-
chr7:117664693:G:A	2.4e-05	3.55e-05	2.67e-05	1.52e-05	1	1	2	2	synonymous_variant	-	CFTR:Gly1323=	-	-	-	-	-	-	-	-	-	-	-	-
chr7:117664704:T:G	0	0	0	7.58e-06	0	0	0	1	missense_variant	-	CFTR:Val1327Gly	-	-	-	-	-	-	-	-	-	-	-	-
chr7:117664707:T:C	0	3.55e-05	4.01e-05	0	0	1	3	0	missense_variant	-	CFTR:Ile1328Thr	-	-	-	-	-	-	-	-	-	-	-	-
chr7:117664715:T:C	0	3.55e-05	1.34e-05	0	0	1	1	0	missense_variant	-	CFTR:Phe1331Leu	-	-	-	-	-	-	-	-	-	-	-	-
chr7:117664719:C:T	0	0	0	7.58e-06	0	0	0	1	missense_variant	-	CFTR:Pro1332Leu	-	-	-	-	-	-	-	-	-	-	-	-
chr7:117664725:A:G	0	0	0	7.58e-06	0	0	0	1	missense_variant	-	CFTR:Lys1334Arg	-	-	-	-	-	-	-	-	-	-	-	-
chr7:117664727:C:T	0	0	1.34e-05	0	0	0	1	0	missense_variant	-	CFTR:Leu1335Phe	-	-	-	-	-	-	-	-	-	-	-	-
chr7:117664728:T:C	0	0	0	7.58e-06	0	0	0	1	missense_variant	CF-causing	CFTR:Leu1335Pro	-	-	-	-	-	-	-	-	-	-	-	-
chr7:117664733:T:G	0	0	0	7.58e-06	0	0	0	1	missense_variant	-	CFTR:Phe1337Val	-	-	-	-	-	-	-	-	-	-	-	-
chr7:117664743:T:A	0	3.55e-05	1.34e-05	0	0	1	1	0	missense_variant	-	CFTR:Val1340Glu	-	-	-	-	-	-	-	-	-	-	-	-
chr7:117664747:TG:T	0	0	0	7.58e-06	0	0	0	1	frameshift_variant	-	CFTR:Gly1343AlafsTer4	-	-	-	-	-	-	-	-	-	-	-	-
chr7:117664751:G:A	2.39e-05	3.55e-05	2.67e-05	7.58e-05	1	1	2	10	missense_variant	-	CFTR:Gly1343Ser	0.43458	-0.623575	0.798044	0.50388	-0.556449	0.832512	0.220023	-0.825128	0.672769	0.112 - 2.561	0.112 - 2.931	0.117 - 1.638
chr7:117664752:G:T	0	3.55e-05	1.34e-05	0	0	1	1	0	missense_variant	-	CFTR:Gly1343Val	-	-	-	-	-	-	-	-	-	-	-	-
chr7:117664755:G:C	2.34e-05	0	1.31e-05	3.03e-05	1	0	1	4	missense_variant	-	CFTR:Cys1344Ser	-	-	-	-	-	-	-	-	-	-	-	-
chr7:117664770:G:A	0	0	0	1.52e-05	0	0	0	2	missense_variant	CF-causing	CFTR:Gly1349Asp	-	-	-	-	-	-	-	-	-	-	-	-
chr7:117664774:C:T	0	3.55e-05	1.34e-05	0	0	1	1	0	synonymous_variant	-	CFTR:His1350=	-	-	-	-	-	-	-	-	-	-	-	-
chr7:117664777:G:A	2.39e-05	7.1e-05	4.01e-05	2.27e-05	1	2	3	3	synonymous_variant	-	CFTR:Lys1351=	-	-	-	-	-	-	-	-	-	-	-	-
chr7:117664777:G:C	2.39e-05	3.55e-05	2.67e-05	0	1	1	2	0	missense_variant	-	CFTR:Lys1351Asn	-	-	-	-	-	-	-	-	-	-	-	-
chr7:117664778:C:G	2.4e-05	7.1e-05	4.01e-05	2.27e-05	1	2	3	3	missense_variant	-	CFTR:Gln1352Glu	-	-	-	-	-	-	-	-	-	-	-	-
chr7:117664780:G:T	0	0	0	1.52e-05	0	0	0	2	missense_variant	-	CFTR:Gln1352His	-	-	-	-	-	-	-	-	-	-	-	-
chr7:117664786:G:T	4.79e-05	0	2.67e-05	0	2	0	2	0	missense_variant	-	CFTR:Met1354Ile	-	-	-	-	-	-	-	-	-	-	-	-
chr7:117664797:G:C	0	0	0	1.52e-05	0	0	0	2	missense_variant	-	CFTR:Arg1358Thr	-	-	-	-	-	-	-	-	-	-	-	-
chr7:117664801:T:C	0	3.55e-05	1.34e-05	0	0	1	1	0	synonymous_variant	-	CFTR:Ser1359=	-	-	-	-	-	-	-	-	-	-	-	-
chr7:117664811:A:C	0	0	0	7.58e-06	0	0	0	1	missense_variant	-	CFTR:Lys1363Gln	-	-	-	-	-	-	-	-	-	-	-	-
chr7:117664815:C:T	0	3.55e-05	1.34e-05	1.52e-05	0	1	1	2	missense_variant	-	CFTR:Ala1364Val	-	-	-	-	-	-	-	-	-	-	-	-
chr7:117664816:G:A	0	3.55e-05	1.34e-05	4.55e-05	0	1	1	6	synonymous_variant	-	CFTR:Ala1364=	-	-	-	-	-	-	-	-	-	-	-	-
chr7:117664821:T:A	0	0	1.34e-05	7.58e-06	0	0	1	1	missense_variant	-	CFTR:Ile1366Asn	-	-	-	-	-	-	-	-	-	-	-	-
chr7:117664821:T:C	4.79e-05	0	2.67e-05	2.28e-05	2	0	2	3	missense_variant	-	CFTR:Ile1366Thr	-	-	-	-	-	-	-	-	-	-	-	-
chr7:117664833:A:G	0	0	0	7.58e-06	0	0	0	1	missense_variant	-	CFTR:Asp1370Gly	-	-	-	-	-	-	-	-	-	-	-	-
chr7:117664834:T:A	0	3.55e-05	1.34e-05	0	0	1	1	0	missense_variant	-	CFTR:Asp1370Glu	-	-	-	-	-	-	-	-	-	-	-	-
chr7:117664834:T:C	0	0	0	7.58e-06	0	0	0	1	synonymous_variant	-	CFTR:Asp1370=	-	-	-	-	-	-	-	-	-	-	-	-
chr7:117664847:C:A	4.79e-05	0.000142126	8.02e-05	9.86e-05	2	4	6	13	missense_variant	-	CFTR:His1375Asn	0.37624	-0.612444	0.692148	0.533576	0.410887	0.659999	0.698326	-0.217468	0.561089	0.140 - 2.105	0.414 - 5.499	0.268 - 2.416
chr7:117664848:A:T	0	3.55e-05	1.34e-05	0	0	1	1	0	missense_variant	-	CFTR:His1375Leu	-	-	-	-	-	-	-	-	-	-	-	-
chr7:117664849:T:A	0	0	0	7.59e-06	0	0	0	1	missense_variant	-	CFTR:His1375Gln	-	-	-	-	-	-	-	-	-	-	-	-
chr7:117664850:T:G	0	0	0	7.59e-06	0	0	0	1	missense_variant	-	CFTR:Leu1376Val	-	-	-	-	-	-	-	-	-	-	-	-
chr7:117664853:G:C	0	7.11e-05	2.67e-05	1.52e-05	0	2	2	2	missense_variant	-	CFTR:Asp1377His	-	-	-	-	-	-	-	-	-	-	-	-
chr7:117665452:T:C	2.4e-05	0	1.34e-05	0	1	0	1	0	splice_region_variant	-	-	-	-	-	-	-	-	-	-	-	-	-	-
chr7:117665463:T:C	0	0	0	2.28e-05	0	0	0	3	missense_variant	-	CFTR:Tyr1381His	-	-	-	-	-	-	-	-	-	-	-	-
chr7:117665464:A:G	0	0	0	7.6e-06	0	0	0	1	missense_variant	-	CFTR:Tyr1381Cys	-	-	-	-	-	-	-	-	-	-	-	-
chr7:117665465:C:T	0	0	0	7.6e-06	0	0	0	1	synonymous_variant	-	CFTR:Tyr1381=	-	-	-	-	-	-	-	-	-	-	-	-
chr7:117665466:C:A	0	0	0	7.6e-06	0	0	0	1	missense_variant	-	CFTR:Gln1382Lys	-	-	-	-	-	-	-	-	-	-	-	-
chr7:117665468:A:G	0	0	0	7.6e-06	0	0	0	1	synonymous_variant	-	CFTR:Gln1382=	-	-	-	-	-	-	-	-	-	-	-	-
chr7:117665478:A:G	0	0	0	7.6e-06	0	0	0	1	missense_variant	-	CFTR:Arg1386Gly	-	-	-	-	-	-	-	-	-	-	-	-
chr7:117665479:G:T	2.4e-05	0	1.34e-05	0	1	0	1	0	missense_variant	-	CFTR:Arg1386Ile	-	-	-	-	-	-	-	-	-	-	-	-
chr7:117665484:C:G	2.4e-05	3.56e-05	2.68e-05	0	1	1	2	0	missense_variant	-	CFTR:Leu1388Val	-	-	-	-	-	-	-	-	-	-	-	-
chr7:117665491:A:G	2.4e-05	0	1.34e-05	0	1	0	1	0	missense_variant	-	CFTR:Gln1390Arg	-	-	-	-	-	-	-	-	-	-	-	-
chr7:117665496:T:C	0	0	0	7.6e-06	0	0	0	1	missense_variant	-	CFTR:Phe1392Leu	-	-	-	-	-	-	-	-	-	-	-	-
chr7:117665497:T:C	0	0	0	7.6e-06	0	0	0	1	missense_variant	-	CFTR:Phe1392Ser	-	-	-	-	-	-	-	-	-	-	-	-
chr7:117665504:T:C	2.4e-05	0	1.34e-05	7.59e-06	1	0	1	1	synonymous_variant	-	CFTR:Asp1394=	-	-	-	-	-	-	-	-	-	-	-	-
chr7:117665506:G:T	0	0	0	7.59e-06	0	0	0	1	missense_variant	-	CFTR:Cys1395Phe	-	-	-	-	-	-	-	-	-	-	-	-
chr7:117665508:A:C	0	0	0	1.52e-05	0	0	0	2	missense_variant	-	CFTR:Thr1396Pro	-	-	-	-	-	-	-	-	-	-	-	-
chr7:117665510:A:G	4.8e-05	0	2.68e-05	7.59e-06	2	0	2	1	synonymous_variant	-	CFTR:Thr1396=	-	-	-	-	-	-	-	-	-	-	-	-
chr7:117665519:C:T	2.4e-05	0	1.34e-05	0	1	0	1	0	synonymous_variant	-	CFTR:Leu1399=	-	-	-	-	-	-	-	-	-	-	-	-
chr7:117665530:G:A	2.4e-05	3.56e-05	2.68e-05	7.6e-06	1	1	2	1	missense_variant	-	CFTR:Arg1403Lys	-	-	-	-	-	-	-	-	-	-	-	-
chr7:117665546:G:A	4.8e-05	0	2.68e-05	0	2	0	2	0	synonymous_variant	-	CFTR:Leu1408=	-	-	-	-	-	-	-	-	-	-	-	-
chr7:117665547:G:A	0	0	0	1.52e-05	0	0	0	2	missense_variant	-	CFTR:Glu1409Lys	-	-	-	-	-	-	-	-	-	-	-	-
chr7:117665556:C:A	0	0	0	7.58e-06	0	0	0	1	missense_variant	-	CFTR:Gln1412Lys	-	-	-	-	-	-	-	-	-	-	-	-
chr7:117665559:T:C	0	3.56e-05	1.34e-05	7.6e-06	0	1	1	1	missense_variant	-	CFTR:Phe1413Leu	-	-	-	-	-	-	-	-	-	-	-	-
chr7:117665565:G:T	0	0	0	7.6e-06	0	0	0	1	splice_donor_variant	CF-causing	-	-	-	-	-	-	-	-	-	-	-	-	-
chr7:117666902:C:G	0	0	0	1.52e-05	0	0	0	2	splice_region_variant	-	-	-	-	-	-	-	-	-	-	-	-	-	-
chr7:117666903:C:T	0	0	0	1.52e-05	0	0	0	2	splice_region_variant	-	-	-	-	-	-	-	-	-	-	-	-	-	-
chr7:117666913:A:T	0	0	0	7.58e-06	0	0	0	1	synonymous_variant	-	CFTR:Ile1416=	-	-	-	-	-	-	-	-	-	-	-	-
chr7:117666914:GA:G	0	0	0	7.58e-06	0	0	0	1	frameshift_variant	CF-causing	CFTR:Glu1418ArgfsTer14	-	-	-	-	-	-	-	-	-	-	-	-
chr7:117666916:A:C	2.39e-05	0	1.34e-05	7.58e-06	1	0	1	1	missense_variant	-	CFTR:Glu1417Asp	-	-	-	-	-	-	-	-	-	-	-	-
chr7:117666926:G:T	0	3.55e-05	1.34e-05	0	0	1	1	0	missense_variant	-	CFTR:Val1421Leu	-	-	-	-	-	-	-	-	-	-	-	-
chr7:117666928:G:A	0	0	0	7.58e-06	0	0	0	1	synonymous_variant	-	CFTR:Val1421=	-	-	-	-	-	-	-	-	-	-	-	-
chr7:117666929:C:T	2.39e-05	0	1.34e-05	3.03e-05	1	0	1	4	missense_variant	-	CFTR:Arg1422Trp	-	-	-	-	-	-	-	-	-	-	-	-
chr7:117666930:G:A	0	0	0	7.58e-06	0	0	0	1	missense_variant	-	CFTR:Arg1422Gln	-	-	-	-	-	-	-	-	-	-	-	-
chr7:117666931:G:T	0	0	0	7.58e-06	0	0	0	1	synonymous_variant	-	CFTR:Arg1422=	-	-	-	-	-	-	-	-	-	-	-	-
chr7:117666937:C:T	0.0113679	0.0111529	0.0111661	0.0105855	486	320	853	1399	synonymous_variant	-	CFTR:Tyr1424=	0.298092	-0.0607128	0.0583477	0.995517	0.000367896	0.0654792	0.19703	-0.0617247	0.0478464	0.839 - 1.055	0.880 - 1.137	0.856 - 1.033
chr7:117666938:G:A	2.39e-05	0	1.34e-05	7.58e-06	1	0	1	1	missense_variant	-	CFTR:Asp1425Asn	-	-	-	-	-	-	-	-	-	-	-	-
chr7:117666941:T:C	0	0	0	7.58e-06	0	0	0	1	missense_variant	-	CFTR:Ser1426Pro	-	-	-	-	-	-	-	-	-	-	-	-
chr7:117666942:C:A	2.39e-05	0	1.34e-05	0	1	0	1	0	missense_variant	-	CFTR:Ser1426Tyr	-	-	-	-	-	-	-	-	-	-	-	-
chr7:117666942:C:T	2.39e-05	0	2.67e-05	7.58e-06	1	0	2	1	missense_variant	-	CFTR:Ser1426Phe	-	-	-	-	-	-	-	-	-	-	-	-
chr7:117666954:T:A	0	0	0	7.58e-06	0	0	0	1	missense_variant	-	CFTR:Leu1430Gln	-	-	-	-	-	-	-	-	-	-	-	-
chr7:117666954:TGCTGAACGA:T	0	0	0	1.52e-05	0	0	0	2	inframe_deletion	-	CFTR:Leu1431_Glu1433del	-	-	-	-	-	-	-	-	-	-	-	-
chr7:117666961:C:G	0	0	0	4.55e-05	0	0	0	6	missense_variant	-	CFTR:Asn1432Lys	-	-	-	-	-	-	-	-	-	-	-	-
chr7:117666961:C:T	4.79e-05	7.1e-05	5.34e-05	2.27e-05	2	2	4	3	synonymous_variant	-	CFTR:Asn1432=	-	-	-	-	-	-	-	-	-	-	-	-
chr7:117666962:G:A	0	0	0	7.58e-06	0	0	0	1	missense_variant	-	CFTR:Glu1433Lys	-	-	-	-	-	-	-	-	-	-	-	-
chr7:117666963:A:G	0	0	0	7.58e-06	0	0	0	1	missense_variant	-	CFTR:Glu1433Gly	-	-	-	-	-	-	-	-	-	-	-	-
chr7:117666976:C:G	2.39e-05	0	1.34e-05	0	1	0	1	0	missense_variant	-	CFTR:Phe1437Leu	-	-	-	-	-	-	-	-	-	-	-	-
chr7:117666977:C:T	0	0	0	2.27e-05	0	0	0	3	missense_variant	-	CFTR:Arg1438Trp	-	-	-	-	-	-	-	-	-	-	-	-
chr7:117666978:G:A	0	0	0	7.58e-06	0	0	0	1	missense_variant	-	CFTR:Arg1438Gln	-	-	-	-	-	-	-	-	-	-	-	-
chr7:117666985:C:T	2.39e-05	0	1.34e-05	0	1	0	1	0	synonymous_variant	-	CFTR:Ala1440=	-	-	-	-	-	-	-	-	-	-	-	-
chr7:117666992:C:G	2.39e-05	0	1.34e-05	0	1	0	1	0	missense_variant	-	CFTR:Pro1443Ala	-	-	-	-	-	-	-	-	-	-	-	-
chr7:117666996:C:T	0	3.55e-05	1.34e-05	1.52e-05	0	1	1	2	missense_variant	-	CFTR:Ser1444Phe	-	-	-	-	-	-	-	-	-	-	-	-
chr7:117666997:C:A	0	0	0	7.58e-06	0	0	0	1	synonymous_variant	-	CFTR:Ser1444=	-	-	-	-	-	-	-	-	-	-	-	-
chr7:117666997:C:T	2.39e-05	7.1e-05	4.01e-05	1.52e-05	1	2	3	2	synonymous_variant	-	CFTR:Ser1444=	-	-	-	-	-	-	-	-	-	-	-	-
chr7:117666998:G:A	4.79e-05	7.1e-05	5.34e-05	7.58e-05	2	2	4	10	missense_variant	-	CFTR:Asp1445Asn	0.614688	-0.37088	0.736762	0.910961	-0.0900748	0.805492	0.742797	-0.20103	0.612611	0.163 - 2.925	0.188 - 4.431	0.246 - 2.717
chr7:117667001:A:C	0	0	1.34e-05	0	0	0	1	0	synonymous_variant	-	CFTR:Arg1446=	-	-	-	-	-	-	-	-	-	-	-	-
chr7:117667004:G:A	0	3.55e-05	1.34e-05	7.58e-06	0	1	1	1	missense_variant	-	CFTR:Val1447Met	-	-	-	-	-	-	-	-	-	-	-	-
chr7:117667014:T:C	2.39e-05	0	1.34e-05	0	1	0	1	0	missense_variant	-	CFTR:Phe1450Ser	-	-	-	-	-	-	-	-	-	-	-	-
chr7:117667016:C:T	0	0	0	7.58e-06	0	0	0	1	missense_variant	-	CFTR:Pro1451Ser	-	-	-	-	-	-	-	-	-	-	-	-
chr7:117667022:C:T	7.18e-05	3.55e-05	5.34e-05	2.27e-05	3	1	4	3	missense_variant	-	CFTR:Arg1453Trp	-	-	-	-	-	-	-	-	-	-	-	-
chr7:117667023:G:A	0	0	0	3.03e-05	0	0	0	4	missense_variant	-	CFTR:Arg1453Gln	-	-	-	-	-	-	-	-	-	-	-	-
chr7:117667028:T:G	0	0	0	1.52e-05	0	0	0	2	missense_variant	-	CFTR:Ser1455Ala	-	-	-	-	-	-	-	-	-	-	-	-
chr7:117667029:C:G	0	0	0	1.52e-05	0	0	0	2	stop_gained	Varying clinical consequence	CFTR:Ser1455Ter	-	-	-	-	-	-	-	-	-	-	-	-
chr7:117667038:G:A	2.39e-05	3.55e-05	2.67e-05	7.58e-06	1	1	2	1	missense_variant	-	CFTR:Cys1458Tyr	-	-	-	-	-	-	-	-	-	-	-	-
chr7:117667046:A:G	2.39e-05	0	1.34e-05	0	1	0	1	0	missense_variant	-	CFTR:Lys1461Glu	-	-	-	-	-	-	-	-	-	-	-	-
chr7:117667054:G:A	0.229524	0.237767	0.233685	0.233996	9814	6822	17854	30924	synonymous_variant	-	CFTR:Gln1463=	0.0640324	0.0276348	0.014922	0.600647	-0.00843883	0.0161209	0.434523	0.00930897	0.011912	0.998 - 1.059	0.961 - 1.023	0.986 - 1.033
chr7:117667055:AT:A	0	0	0	7.58e-06	0	0	0	1	frameshift_variant	-	CFTR:Ile1464MetfsTer4	-	-	-	-	-	-	-	-	-	-	-	-
chr7:117667056:T:C	0	0	0	1.52e-05	0	0	0	2	missense_variant	-	CFTR:Ile1464Thr	-	-	-	-	-	-	-	-	-	-	-	-
chr7:117667058:G:A	0	0	1.34e-05	0	0	0	1	0	missense_variant	-	CFTR:Ala1465Thr	-	-	-	-	-	-	-	-	-	-	-	-
chr7:117667061:G:T	2.34e-05	3.49e-05	2.62e-05	3.78e-05	1	1	2	5	missense_variant	-	CFTR:Ala1466Ser	-	-	-	-	-	-	-	-	-	-	-	-
chr7:117667082:G:T	2.4e-05	0	1.34e-05	0	1	0	1	0	stop_gained	-	CFTR:Glu1473Ter	-	-	-	-	-	-	-	-	-	-	-	-
chr7:117667087:G:A	2.39e-05	0	1.34e-05	0	1	0	1	0	synonymous_variant	-	CFTR:Glu1474=	-	-	-	-	-	-	-	-	-	-	-	-
chr7:117667088:G:A	0	0	0	7.58e-06	0	0	0	1	missense_variant	-	CFTR:Val1475Met	-	-	-	-	-	-	-	-	-	-	-	-
chr7:117667088:G:T	0	0	0	7.58e-06	0	0	0	1	missense_variant	-	CFTR:Val1475Leu	-	-	-	-	-	-	-	-	-	-	-	-
chr7:117667090:G:A	0	3.55e-05	1.34e-05	0	0	1	1	0	synonymous_variant	-	CFTR:Val1475=	-	-	-	-	-	-	-	-	-	-	-	-
chr7:117667091:C:T	0	0.000106564	4.01e-05	5.31e-05	0	3	3	7	stop_gained	Varying clinical consequence	CFTR:Gln1476Ter	-	-	-	0.153696	1.31214	0.919766	0.669528	0.328353	0.769344	-	0.612 - 22.531	0.307 - 6.273
chr7:117667096:T:C	2.39e-05	3.55e-05	4.01e-05	0	1	1	3	0	synonymous_variant	-	CFTR:Asp1477=	-	-	-	-	-	-	-	-	-	-	-	-
chr7:117667103:C:G	2.4e-05	0	1.34e-05	0	1	0	1	0	missense_variant	-	CFTR:Leu1480Val	-	-	-	-	-	-	-	-	-	-	-	-
chr7:117667108:G:C	0	0	1.34e-05	0	0	0	1	0	stop_lost	-	CFTR:Ter1481TyrextTer4	-	-	-	-	-	-	-	-	-	-	-	-
