# Supplementary material for: Cystic fibrosis risk variants confer protection against inflammatory bowel disease
Source: Cell Genom. 2025 Dec 1;6(2):101071. doi: 10.1016/j.xgen.2025.101071 (PMC12903406; doi:10.1016/j.xgen.2025.101071)
Supplement: Table S7. List of members of the IIBDGC Sequencing Group, related to Table 1 [file mmc4.xlsx]

## Sheet: iibdgc_sequencing_group
First_Name	Last_Name	Middle_Initial	Full_Name	Email	ORCID	Affiliation	Acknowledgements	Conflict_of_Interest	Source_Study
Gonçalo	Abecasis		Gonçalo Abecasis	RGCcollaborations@regeneron.com		Regeneron Genetics Center, Tarrytown, NY, USA; Regeneron Genetics Center			Regeneron_Genetics_Center
Maria	Abreu	T	Maria T Abreu	maria.abreu@cshs.org	0000-0002-7294-0574	Crohns and Colitis Center, Leonard M. Miller School of Medicine, University of Miami, Miami, FL, USA; F. Widjaja Inflammatory Bowel Disease Institute, Cedars Sinai Medical Center, Los Angeles, CA, USA; NIDDK IBD Genetics Consortium; International Inflammatory Bowel Disease Genetics Consortium			NIDDK_IBDGC_Collection_Miami; NIDDK_IBDGC_Collection_Cedars_Sinai
Keyrun	Adhikari		Keyrun Adhikari	RGCcollaborations@regeneron.com		Regeneron Genetics Center, Tarrytown, NY, USA; Regeneron Genetics Center			Regeneron_Genetics_Center
Waqqas	Afif		Waqqas Afif	waqqas.afif@mcgill.ca		Centre universitaire de sante McGill; International Inflammatory Bowel Disease Genetics Consortium		None	Canadian_IBD_Collections_IGENOMED
Tariq	Ahmad		Tariq Ahmad	tariq.ahmad1@nhs.net		Royal Devon & Exeter NHS Foundation Trust Royal Devon and Exeter Hospital, UK; UK IBD Genetics Consortium; International Inflammatory Bowel Disease Genetics Consortium			UK_Sanger_IBD_Collection
Christopher	Alexakis		Christopher Alexakis	christopher.alexakis@nhs.net		Royal Surrey County Hospital, Guildford GU2 7XX, UK; NIHR IBD BioResource; International Inflammatory Bowel Disease Genetics Consortium			NIHR_IBD_BioResource
Rebecca	Ali		Rebecca Ali	rebecca.ali@wales.nhs.uk		Bronglais Hospital, Aberystwyth SY23 1ER, UK; NIHR IBD BioResource; International Inflammatory Bowel Disease Genetics Consortium			NIHR_IBD_BioResource
Anna	Alkelai		Anna Alkelai	RGCcollaborations@regeneron.com		Regeneron Genetics Center, Tarrytown, NY, USA; Regeneron Genetics Center			Regeneron_Genetics_Center
Mohammed	Allah-Ditta		Mohammed Allah-Ditta	mohammed.allah-ditta@cht.nhs.uk		Huddersfield Royal Infirmary, Huddersfield HD3 3EA; NIHR IBD BioResource; International Inflammatory Bowel Disease Genetics Consortium			NIHR_IBD_BioResource
Matthieu	Allez		Matthieu Allez	matthieu.allez@aphp.fr	0000-0002-2012-7522	Hopital Saint-Louis, APHP, Universite Paris Cite, Universite Paris Cite, INSERM U1160, Institut de Recherche Saint-Louis, Paris, France; Division of Gastroenterology and Hepatology, McGill University Health Centre, Montreal, Quebec, Canada; International Inflammatory Bowel Disease Genetics Consortium			French_Collections_REMIND
Mazer	Ally		Mazer Ally	ally.mazer@scrippshealth.org		Scripps Healthcare, Oceanside, CA USA; SPARC IBD Network; International Inflammatory Bowel Disease Genetics Consortium			Study_of_a_Prospective_Adult_Research_Cohort_with_IBD_SPARC
Eric	Alm		Eric Alm	ejalm@mit.edu		Massachusetts Institute of Technology, Boston, MA, USA			The_Global_Microbiome_Conservancy_Biobank_GMC
Silvia	Alvarez		Silvia Alvarez	RGCcollaborations@regeneron.com		Regeneron Genetics Center, Tarrytown, NY, USA; Regeneron Genetics Center			Regeneron_Genetics_Center
Ashwin	Ananthakrishnan	N	Ashwin N. Ananthakrishnan	aananthakrishnan@mgh.harvard.edu		Division of Gastroenterology, Crohns and Colitis Center, Massachusetts General Hospital, Boston, MA, USA			Prospective_Registry_in_IBD_Study_at_MGH_PRISM
Carl	Anderson	A	Carl A. Anderson	carl.anderson@sanger.ac.uk	0000-0003-1719-7009	Genomics of Inflammation and Immunity Group, Human Genetics Programme, Wellcome Sanger Institute, Wellcome Genome Campus, Hinxton, Cambridgeshire, UK; UK IBD Genetics Consortium; International Inflammatory Bowel Disease Genetics Consortium			Sanger_Working_Group; UK_Biobank; INTERVAL
Nikolas	Apostolou		Nikolas Apostolou	nikolaos.apostolou@merseywestlancs.nhs.uk		Ormskirk and District General Hospital, Ormskirk L39 2AZ, UK; NIHR IBD BioResource; International Inflammatory Bowel Disease Genetics Consortium			NIHR_IBD_BioResource
Richard	Appleby		Richard Appleby	richard.appleby@chelwest.nhs.uk		West Middlesex University Hospital, Isleworth, TW7 6AF, UK; NIHR IBD BioResource; International Inflammatory Bowel Disease Genetics Consortium			NIHR_IBD_BioResource
Muhammad	Aqeel		Muhammad Aqeel	RGCcollaborations@regeneron.com		Regeneron Genetics Center, Tarrytown, NY, USA; Regeneron Genetics Center			Regeneron_Genetics_Center
Carmen	Argmann		Carmen Argmann	carmen.argmann@mssm.edu		Icahn School of Medicine at Mount Sinai, New York, NY, USA; International Inflammatory Bowel Disease Genetics Consortium			Mount_Sinai_Crohn_s_and_Colitis_Registry_MSCCR
Ahmed	Arslan		Ahmed Arslan	aarslan@uliege.be		University of Liege, ULiege, Liege, Belgium; Belgium IBD Consortium; International Inflammatory Bowel Disease Genetics Consortium			Belgium_IBD_Consortium_ULG
James	Ashton		James Ashton	aarslan@uliege.be		Department of Paediatric Gastroenterology, University Hospital Southampton, UK; Southampton Children’s Hospital, Southampton, UK; NIHR IBD BioResource; UK IBD Genetics Consortium; IInternational Inflammatory Bowel Disease Genetics Consortium			UK_Sanger_IBD_Collection; NIHR_IBD_BioResource
Joanna	Atwater		Joanna Atwater	jatwater2@mgh.harvard.edu		Massachusetts General Hospital, Boston, MA, USA			Prospective_Registry_in_IBD_Study_at_MGH_PRISM
Gil	Atzmon		Gil Atzmon	gatzmon@univ.haifa.ac.il		Department for Human Biology, University of Haifa, Haifa, Israel; Departments of Medicine and Genetics, Albert Einstein College of Medicine, Bronx, NY, USA			Ashkenazi_Jewish_Collections_Einstein
Marcus	Auth		Marcus Auth	Marcus.auth@alderhey.nhs.uk		Alder Hey Children’s Hospital, Liverpool L14 5AB, UK; NIHR IBD BioResource; International Inflammatory Bowel Disease Genetics Consortium			NIHR_IBD_BioResource
Ariane	Ayer		Ariane Ayer	RGCcollaborations@regeneron.com		Regeneron Genetics Center, Tarrytown, NY, USA; Regeneron Genetics Center			Regeneron_Genetics_Center
Bijay	Baburajan		Bijay Baburajan	b.baburajan@nhs.net		Maidstone and Tunbridge Wells NHS Trust, Maidstone Hospital, Maidstone ME16 9QQ, UK; NIHR IBD BioResource; International Inflammatory Bowel Disease Genetics Consortium			NIHR_IBD_BioResource
Joshua	Backman		Joshua Backman	RGCcollaborations@regeneron.com		Regeneron Genetics Center, Tarrytown, NY, USA; Regeneron Genetics Center			Regeneron_Genetics_Center
Xiaodong	Bai		Xiaodong Bai	RGCcollaborations@regeneron.com		Regeneron Genetics Center, Tarrytown, NY, USA; Regeneron Genetics Center			Regeneron_Genetics_Center
Evelyn	Baker		Evelyn Baker	evelyn.baker@wales.nhs.uk		Royal Gwent Hospital, Newport NP20 2UB, UK; NIHR IBD BioResource; International Inflammatory Bowel Disease Genetics Consortium			NIHR_IBD_BioResource
Michelle	Baker-Moffatt		Michelle Baker-Moffatt	michelle.baker-moffatt@porthosp.nhs.uk		Queen Alexandra Hospital, Portsmouth PO6 3LY, UK; NIHR IBD BioResource; International Inflammatory Bowel Disease Genetics Consortium			NIHR_IBD_BioResource
Suganthi	Balasubramanian		Suganthi Balasubramanian	RGCcollaborations@regeneron.com		Regeneron Genetics Center, Tarrytown, NY, USA; Regeneron Genetics Center			Regeneron_Genetics_Center
Robert	Baldassano	N	Robert Baldassano	baldassano@email.chop.edu		Children’s Hospital of Philadelphia, Perelman School of Medicine, University of Pennsylvania, Philadelphia, PA, USA; International Inflammatory Bowel Disease Genetics Consortium			Pediatric_RISK_Stratification_Study; Predicting_Response_to_Standardised_Paediatric_Colitis_Therapy_PROTECT
Antoine	Baldassari		Antoine Baldassari	RGCcollaborations@regeneron.com		Regeneron Genetics Center, Tarrytown, NY, USA; Regeneron Genetics Center			Regeneron_Genetics_Center
Tyara	Banerjee		Tyara Banerjee	tyara.banerjee@wsh.nhs.uk		West Suffolk NHS Foundation Trust, Bury St Edmunds IP332QZ, UK; NIHR IBD BioResource; International Inflammatory Bowel Disease Genetics Consortium			NIHR_IBD_BioResource
Paul	Banim		Paul Banim	paul.banim@jpaget.nhs.uk		James Paget University Hospital NHS Foundation Trust, Great Yarmouth, NR31 6LA, UK; NIHR IBD BioResource; International Inflammatory Bowel Disease Genetics Consortium			NIHR_IBD_BioResource
Suying	Bao		Suying Bao	RGCcollaborations@regeneron.com		Regeneron Genetics Center, Tarrytown, NY, USA; Regeneron Genetics Center			Regeneron_Genetics_Center
Aris	Baras		Aris Baras	aris.baras@regeneron.com	0000-0002-6830-3396	Regeneron Genetics Center, Tarrytown, NY, USA; Regeneron Genetics Center; International Inflammatory Bowel Disease Genetics Consortium		No	CCIM_German_Cohort; Regeneron_Genetics_Center
Luis	Barreiro		Luis Barreiro	lbarreiro@uchicago.edu		University of Chicago Medicine, Chicago, IL, USA; SHARE Consortium; International Inflammatory Bowel Disease Genetics Consortium			Sinai_Helmsley_Alliance_for_Research_Excellence_SHARE
Arthur	Barrie	M	Arthur M. Barrie III	barrieam2@upmc.edu		University of Pittsburgh, Pittsburgh, PA, USA; NIDDK IBD Genetics Consortium; International Inflammatory Bowel Disease Genetics Consortium			NIDDK_IBDGC_Collection_Pitt
Nir	Barzilai		Nir Barzilai	nir.barzilai@einsteinmed.org		The Institute for Aging Research, the Nathan Shock Center of Excellence in the Basic Biology of Aging and the Paul F. Glenn Center for the Biology of Human Aging Research at Albert Einstein College of Medicine of Yeshiva University, Bronx, NY, USA; Departments of Medicine and Genetics, Albert Einstein College of Medicine, Bronx, NY, USA			Ashkenazi_Jewish_Collections_Einstein
Robert	Battat		Robert Battat	robert.battat@umontreal.ca		Centre Hospitalier de l'Universite de Montreal, Montreal, Canada; International Inflammatory Bowel Disease Genetics Consortium		None	Canadian_IBD_Collections_IGENOMED
Ian	Beales		Ian Beales	ian.beales@nnuh.nhs.uk		Norfolk and Norwich University Hospital, Norwich NR4 7UY, UK; NIHR IBD BioResource; International Inflammatory Bowel Disease Genetics Consortium			NIHR_IBD_BioResource
Laurent	Beaugerie		Laurent Beaugerie	laurent.beaugerie@aphp.fr		Sorbonne Universite, Saint Antoine Hospital, Gastroenterology Department, F-75012 Paris, France; International Inflammatory Bowel Disease Genetics Consortium			French_Collections_SUIVITHEQUE
John	Beckly		John Beckly	j.beckly@nhs.net		Royal Cornwall Hospital, Treliske, Truro, Cornwall, TR1 3LQ, UK; NIHR IBD BioResource; International Inflammatory Bowel Disease Genetics Consortium			NIHR_IBD_BioResource
Ashley	Beecham	H	Ashley H. Beecham	abeecham@wakehealth.edu	0000-0003-4349-4584	Department of Biostatistics and Data Science, Wake Forest University School of Medicine, Winston-Salem, North Carolina, USA; NIDDK IBD Genetics Consortium; International Inflammatory Bowel Disease Genetics Consortium			NIDDK_IBDGC_Collection_Miami
Christina	Beechert		Christina Beechert	RGCcollaborations@regeneron.com		Regeneron Genetics Center, Tarrytown, NY, USA; Regeneron Genetics Center			Regeneron_Genetics_Center
Klaartje	Bel Kok		Klaartje Bel Kok	klaartje.kok1@nhs.net		Queen Mary University, Innovation Centre, London , E1 2EF, UK; NIHR IBD BioResource; International Inflammatory Bowel Disease Genetics Consortium			NIHR_IBD_BioResource
Andrew	Bell		Andrew Bell	andrew.bell4@uhbw.nhs.uk		Weston General Hospital, Weston-super-Mare BS23 4TQ, UK; NIHR IBD BioResource; International Inflammatory Bowel Disease Genetics Consortium			NIHR_IBD_BioResource
Poonam	Beniwal-Paterl		Poonam Beniwal-Patel	pbeniwal@mcw.edu	0000-0002-2201-8100	Medical College of Wisconsin, Milwaukee, WI, USA; SPARC IBD Network; International Inflammatory Bowel Disease Genetics Consortium			Study_of_a_Prospective_Adult_Research_Cohort_with_IBD_SPARC
Edmond-Jean	Bernard		Edmond-Jean Bernard	edmond-jean.bernard.med@ssss.gouv.qc.ca		Centre Hospitalier de l'Universite de Montreal, Montreal, Canada; NIDDK IBD Genetics Consortium; International Inflammatory Bowel Disease Genetics Consortium		None	Canadian_IBD_Collections_IGENOMED; NIDDK_IBDGC_Collection_Montreal
Charles	Bernstein	N	Charles N. Bernstein	charles.bernstein@umanitoba.ca	0000-0001-8041-3574	University of Manitoba, Winnipeg, Manitoba, Canada; International Inflammatory Bowel Disease Genetics Consortium			Canadian_IBD_Collections_Manitoba
James	Berrill		James Berrill	james.berrill@wales.nhs.uk		Royal Glamorgan Hospital, Pontyclun CF72 8XR, UK; NIHR IBD BioResource; International Inflammatory Bowel Disease Genetics Consortium			NIHR_IBD_BioResource
Talat	Bessissow		Talat Bessissow	talat.bessissow@mcgill.ca		Centre universitaire de sante McGill; International Inflammatory Bowel Disease Genetics Consortium		None	Canadian_IBD_Collections_IGENOMED
Roisin	Bevan		Roisin Bevan	roisin.bevan@nhs.net		NorthTees & Hartlepool NHS Trust, University Hospital of North Tees, Stockton-on-Tees, TS19 8PE, UK; NIHR IBD BioResource; International Inflammatory Bowel Disease Genetics Consortium			NIHR_IBD_BioResource
Claire	Bewshea		Claire Bewshea	claire.bewshea@nhs.net		Royal Devon & Exeter NHS Foundation Trust Royal Devon and Exeter Hospital, UK; UK IBD Genetics Consortium; International Inflammatory Bowel Disease Genetics Consortium			UK_Sanger_IBD_Collection
Meenakshi	Bewtra		Meenakshi Bewtra	mbewtra@pennmedicine.upenn.edu	0000-0002-6489-7043	Division of Gastroenterology, University of Pennsylvania, Philadelphia PA, USA; Center for Clinical Epidemiology and Biostatistics, University of Pennsylvania, Philadelphia, PA, USA; Department of Biostatistics and Epidemiology, University of Pennsylvania, Philadelphia, PA, USA; SPARC IBD Network; International Inflammatory Bowel Disease Genetics Consortium			Study_of_a_Prospective_Adult_Research_Cohort_with_IBD_SPARC
Madeleine	Bezault		Madeleine Bezault	madeleine.bezault.remind@gmail.com		REMIND group, Hôpital Saint-Louis, INSERM U1140, Paris, France; International Inflammatory Bowel Disease Genetics Consortium			French_Collections_REMIND
David	Binion	G	David G. Binion	binion@pitt.edu		University of Pittsburgh, Pittsburgh, PA, USA; NIDDK IBD Genetics Consortium; International Inflammatory Bowel Disease Genetics Consortium			NIDDK_IBDGC_Collection_Pitt
Shrinivas	Bishu		Shrinivas Bishu	bishus@med.umich.edu	0000-0003-4823-5805	Division of Gastroenterology, University of Michigan, Ann Arbor, MI, USA; SPARC IBD Network; International Inflammatory Bowel Disease Genetics Consortium			Study_of_a_Prospective_Adult_Research_Cohort_with_IBD_SPARC
Alain	Bitton		Alain Bitton	alain.bitton.med@ssss.gouv.qc.ca		McGill University and McGill University Health Centre, Montreal, Canada; NIDDK IBD Genetics Consortium; International Inflammatory Bowel Disease Genetics Consortium		None	NIDDK_IBDGC_Collection_Montreal; Canadian_IBD_Collections_IGENOMED
Pierre	Blanc		Pierre Blanc	p-blanc@chu-montpellier.fr		Service d'hepatogastroenterologie B, Centre Hospitalier Universitaire (CHU) Montpellier et Universite Montpellier, Montpellier, France; International Inflammatory Bowel Disease Genetics Consortium			French_Collections_REMIND
Stuart	Bloom		Stuart Bloom	stuart.bloom@nhs.net		University College London Hospitals NHS Foundation Trust, London. NW1 2PG, UK; NIHR IBD BioResource; International Inflammatory Bowel Disease Genetics Consortium			NIHR_IBD_BioResource
Michel	Boivin		Michel Boivin	michel.boivin.med@ssss.gouv.qc.ca		Centre Hospitalier de l'Universite de Montreal, Montreal, Canada; International Inflammatory Bowel Disease Genetics Consortium		None	Canadian_IBD_Collections_IGENOMED
Bernd	Bokemeyer		Bernd Bokemeyer	bernd.bokemeyer@t-online.de	0000-0003-2016-6991	Department of Internal Medicine, University Medical Center Schleswig-Holstein, Kiel, Germany; International Inflammatory Bowel Disease Genetics Consortium		No	CCIM_German_Cohort
Krzysztof	Borowski		Krzysztof Borowski	borowski@lunenfeld.ca		Zane Cohen Centre for Digestive Diseases, Lunenfeld-Tanenbaum Research Institute, Sinai Health System, Toronto, ON, Canada; NIDDK IBD Genetics Consortium; International Inflammatory Bowel Disease Genetics Consortium			NIDDK_IBDGC_Collection_Toronto
Monica	Bose		Monica Bose	monicabose@nhs.net		The Princess Alexandra Hospital NHS Trust, Harlow, CM20 1QX; NIHR IBD BioResource; International Inflammatory Bowel Disease Genetics Consortium			NIHR_IBD_BioResource
Simon	Bouchard		Simon Bouchard	simon.bouchard.med@ssss.gouv.qc.ca		Centre Hospitalier de l'Universite de Montreal, Montreal, Canada; International Inflammatory Bowel Disease Genetics Consortium		None	Canadian_IBD_Collections_IGENOMED
Gabrielle	Boucher		Gabrielle Boucher	gabrielle.boucher@inflammgen.org		Research Center Montreal Heart Institute, Montreal, Canada; NIDDK IBD Genetics Consortium; International Inflammatory Bowel Disease Genetics Consortium		None	NIDDK_IBDGC_Collection_Montreal; Canadian_IBD_Collections_IGENOMED; Canadian_IBD_Collections_Genome_Quebec_GENIZON
Mickael	Bouin		Mickael Bouin	mickael.bouin.med@ssss.gouv.qc.ca		Centre Hospitalier de l'Universite de Montreal, Montreal, Canada; International Inflammatory Bowel Disease Genetics Consortium		None	Canadian_IBD_Collections_IGENOMED
Arnaud	Bourreille		Arnaud Bourreille	arnaud.bourreille@chu-nantes.fr		Nantes Universite, Centre Hospitalier Universitaire (CHU) Nantes, Institut des Maladies de l'Appareil Digestif (IMAD), Hepato-Gastro-Enterologie et Assistance Nutritionnelle, Institut national de la sante et de la recherche medicale (Inserm) CIC 1413, Nantes, France.; International Inflammatory Bowel Disease Genetics Consortium			French_Collections_REMIND
Boris	Boutkov		Boris Boutkov	RGCcollaborations@regeneron.com		Regeneron Genetics Center, Tarrytown, NY, USA; Regeneron Genetics Center			Regeneron_Genetics_Center
Jonas	Bovijn		Jonas Bovijn	RGCcollaborations@regeneron.com		Regeneron Genetics Center, Tarrytown, NY, USA; Regeneron Genetics Center			Regeneron_Genetics_Center
Brendan	Boyle		Brendan Boyle	brendan.boyle@nationwidechildrens.org		Nationwide Children's Hospital, Columbus, OH, USA; International Inflammatory Bowel Disease Genetics Consortium			Predicting_Response_to_Standardised_Paediatric_Colitis_Therapy_PROTECT
John	Bradley		John Bradley	john.bradley11@nhs.net		New Cross Hospital of The Royal Wolverhampton NHS Trust, Wolverhampton, WV10 0QP, UK; NIHR IBD BioResource; International Inflammatory Bowel Disease Genetics Consortium			NIHR_IBD_BioResource
Steven	Brant	R	Steven R. Brant	steven.brant@rwjms.rutgers.edu	0000-0003-3019-4240	Crohns Colitis Center of New Jersey, Department of Medicine, Rutgers Robert Wood Johnson Medical School and Department of Genetics and the Human Genetics Institute of New Jersey, Rutgers, The State University of New Jersey, New Brunswick and Piscataway, New Jersey, USA; Meyerhoff Inflammatory Bowel Disease Center, Department of Medicine, Johns Hopkins University School of Medicine, Baltimore, Mar…	NIH Grant DK062431 (Grant PI)	None	NIDDK_IBDGC_Collection_Rutgers_JHU
Jose	Bras		Jose Bras	RGCcollaborations@regeneron.com		Regeneron Genetics Center, Tarrytown, NY, USA; Regeneron Genetics Center			Regeneron_Genetics_Center
Carolyn	Brechin		Carolyn Brechin	carolyn.brechin@bioresource.nihr.ac.uk		NIHR BioResource, Cambridge University Hospitals NHS Foundation, Cambridge Biomedical Campus, Cambridge CB2 0QQ, UK; NIHR IBD BioResource; International Inflammatory Bowel Disease Genetics Consortium			NIHR_IBD_BioResource
Biljana	Brezina		Biljana Brezina	b.brezina@nhs.net		Department of Gastroenterology, Cambridge University Hospitals NHS Foundation Trust, Cambridge CB2 0QQ, UK; NIHR IBD BioResource; International Inflammatory Bowel Disease Genetics Consortium			NIHR_IBD_BioResource
Elaine	Brinkworth		Elaine Brinkworth	elaine.brinkworth@wales.nhs.uk		Singleton Hospital, Swansea SA2 8QA, UK; NIHR IBD BioResource; International Inflammatory Bowel Disease Genetics Consortium			NIHR_IBD_BioResource
Johanne	Brooks		Johanne Brooks	johanne.brooks@nhs.net		Lister Hospital, Stevenage SG1 4AB, UK; NIHR IBD BioResource; International Inflammatory Bowel Disease Genetics Consortium			NIHR_IBD_BioResource
Jessie	Brown		Jessie Brown	RGCcollaborations@regeneron.com		Regeneron Genetics Center, Tarrytown, NY, USA; Regeneron Genetics Center			Regeneron_Genetics_Center
Anthony	Buisson		Anthony Buisson	a_buisson@hotmail.fr		Universite Clermont Auvergne, Inserm, 3iHP, CHU Clermont-Ferrand, Service d'Hepato-Gastroenterologie, Clermont-Ferrand, France; International Inflammatory Bowel Disease Genetics Consortium			French_Collections_REMIND
Kathy	Burch		Kathy Burch	RGCcollaborations@regeneron.com		Regeneron Genetics Center, Tarrytown, NY, USA; Regeneron Genetics Center			Regeneron_Genetics_Center
Ezra	Burnstein		Ezra Burnstein	Ezra.Burstein@UTSouthwestern.edu	0000-0003-4341-6367	The University of Texas Southwestern Medical Center; NIDDK IBD Genetics Consortium; International Inflammatory Bowel Disease Genetics Consortium		None	NIDDK_IBDGC_Collection_Rutgers_JHU
Deborah	Butcher		Deborah Butcher	deborahbutcher@nhs.net		Peterborough City Hospital, Peterborough PE3 9GZ, UK; NIHR IBD BioResource; International Inflammatory Bowel Disease Genetics Consortium			NIHR_IBD_BioResource
Jeffrey	Butterworth		Jeffrey Butterworth	jeffrey.butterworth@nhs.net		ROYAL SHREWSBURY HOSPITAL, SHREWSBURY, SHROPSHIRE, SY3 8XQ, UK; NIHR IBD BioResource; International Inflammatory Bowel Disease Genetics Consortium			NIHR_IBD_BioResource
Steven	Buyske	G	Steven Buyske	buyske@stat.rutgers.edu	0000-0001-8539-5416	Department of Statistics, Rutgers, The State University of New Jersey, Piscataway, New Jersey, USA; NIDDK IBD Genetics Consortium; International Inflammatory Bowel Disease Genetics Consortium		None	NIDDK_IBDGC_Collection_Rutgers_JHU
Freddy	Caldera		Freddy Caldera	fcaldera@medicine.wisc.edu	0000-0003-1960-6611	Department of Medicine, University of Wisconsin School of Medicine and Public Health, Madison, WI, USA; SPARC IBD Network; International Inflammatory Bowel Disease Genetics Consortium			Study_of_a_Prospective_Adult_Research_Cohort_with_IBD_SPARC
Adrian	Campos		Adrian Campos	RGCcollaborations@regeneron.com		Regeneron Genetics Center, Tarrytown, NY, USA; Regeneron Genetics Center			Regeneron_Genetics_Center
Franck	Carbonnel		Franck Carbonnel	franck.carbonnel@aphp.fr		Department of Gastroenterology, University Hospital of Bicetre, Assistance Publique-Hôpitaux de Paris, Le Kremlin Bicetre, France; International Inflammatory Bowel Disease Genetics Consortium			French_Collections_REMIND
Christopher	Cardinale		Christopher Cardinale	cardinalec@email.chop.edu		Childrens Hospital of Philadelphia, Philadelphia, PA, USA; International Inflammatory Bowel Disease Genetics Consortium			Pediatric_IBD_Collection_CHOP
Erola	Castineira	Pairo	Erola Pairo Castineira	RGCcollaborations@regeneron.com		Regeneron Genetics Center, Tarrytown, NY, USA; Regeneron Genetics Center			Regeneron_Genetics_Center
Melanie	Caswell		Melanie Caswell	melanie.caswell@nhs.net		Blackpool Victoria Hospital, Blackpool FY3 8NR, UK; NIHR IBD BioResource; International Inflammatory Bowel Disease Genetics Consortium			NIHR_IBD_BioResource
Prathyusha	Challa		Prathyusha Challa	RGCcollaborations@regeneron.com		Regeneron Genetics Center, Tarrytown, NY, USA; Regeneron Genetics Center			Regeneron_Genetics_Center
Monica	Chan		Monica Chan	monica.chan@nhs.net		North Devon District Hospital, Barnstaple EX31 4JB, UK; NIHR IBD BioResource; International Inflammatory Bowel Disease Genetics Consortium			NIHR_IBD_BioResource
Andrew	Chan		Andrew Chan	achan@mgh.harvard.edu	0000-0001-7284-6767	Clinical and Translational Epidemiology Unit, Massachusetts General Hospital, Boston, MA, USA; Channing Division of Network Medicine, Department of Medicine, Brigham and Women's Hospital, Boston, MA, USA; International Inflammatory Bowel Disease Genetics Consortium			Nurses_Health_Study_NHS
Eugene	Chang		Eugene Chang	echang@medicine.bsd.uchicago.edu		University of Chicago Medicine, Chicago, IL, USA; SHARE Consortium; International Inflammatory Bowel Disease Genetics Consortium			Sinai_Helmsley_Alliance_for_Research_Excellence_SHARE
Katherine	Chao		Katherine Chao	kchao@broadinstitute.org		Program in Medical and Population Genetics, The Broad Institute of MIT and Harvard, Cambridge, MA, USA			Broad_Working_Group
Annika	Charlesworth		Annika Charlesworth	acharlesworth@nhs.net		University Hospital Lewisham, London SE13 6LH, UK; NIHR IBD BioResource; International Inflammatory Bowel Disease Genetics Consortium			NIHR_IBD_BioResource
Colleen	Chasteau		Colleen Chasteau	colleen.chasteau@mssm.edu		Pathology, Molecular & Cell Based Medicine, Icahn School of Medicine at Mount Sinai, New York, NY, USA; NIDDK IBD Genetics Consortium; International Inflammatory Bowel Disease Genetics Consortium			NIDDK_IBDGC_Collection_MSSM
Lea Ann	Chen		Lea Ann Chen	leaann.chen@rutgers.edu	0000-0003-4675-9453	Crohns Colitis Center of New Jersey, Department of Medicine, Rutgers Robert Wood Johnson Medical School; Rutgers. The State University of New Jersey, New Brunswick, New Jersey, USA; NIDDK IBD Genetics Consortium		None	NIDDK_IBDGC_Collection_Rutgers_JHU
Lei	Chen		Lei Chen	RGCcollaborations@regeneron.com		Regeneron Genetics Center, Tarrytown, NY, USA; Regeneron Genetics Center			Regeneron_Genetics_Center
Judy	Cho		Judy H. Cho	judy.cho@mssm.edu	0000-0002-7959-0466	Pathology, Molecular & Cell Based Medicine, Icahn School of Medicine at Mount Sinai, New York, NY, USA; NIDDK IBD Genetics Consortium; International Inflammatory Bowel Disease Genetics Consortium			NIDDK_IBDGC_Collection_MSSM
Sam	Choi		Sam Choi	RGCcollaborations@regeneron.com		Regeneron Genetics Center, Tarrytown, NY, USA; Regeneron Genetics Center			Regeneron_Genetics_Center
Daniel	Chung		Daniel Chung	chung.daniel@mgh.harvard.edu		Massachusetts General Hospital, Boston, MA, USA			Gastrointestinal_Disease_and_Endoscopy_Registry_GIDER
Katie	Clark		Katie Clark	katie.clark2@sthk.nhs.uk		Whistion Hospital, Prescot L35 5DR, UK; NIHR IBD BioResource; International Inflammatory Bowel Disease Genetics Consortium			NIHR_IBD_BioResource
Isabelle	Cleynen		Isabelle Cleynen	isabelle.cleynen@kuleuven.be	0000-0003-0857-7683	Department of Human Genetics, KU Leuven, Leuven, Belgium; Belgium IBD Consortium; International Inflammatory Bowel Disease Genetics Consortium		none	Belgium_IBD_Consortium_Leuven
Laura	Cocking		Laura Cocking	laura.cocking@bioresource.nihr.ac.uk		NIHR BioResource, Cambridge University Hospitals NHS Foundation, Cambridge Biomedical Campus, Cambridge CB2 0QQ, UK; NIHR IBD BioResource; International Inflammatory Bowel Disease Genetics Consortium			NIHR_IBD_BioResource
Albert	Cohen		Albert Cohen	albert.cohen@mcgill.ca		Division of Gastroenterology, Jewish General Hospital, 3755 Cote Ste Catherine, E 110, Montreal, Quebec, Canada; NIDDK IBD Genetics Consortium; International Inflammatory Bowel Disease Genetics Consortium		None	NIDDK_IBDGC_Collection_Montreal
Andrew	Cole		Andrew (Andy) Cole	andycole1@nhs.net		Derby Hospitals NHS Foundation Trust, Royal Derby Hospital, Derby, DE22 3NE, UK; NIHR IBD BioResource; International Inflammatory Bowel Disease Genetics Consortium			NIHR_IBD_BioResource
Joseph	Collum		Joseph Collum	joseph.collum@elht.nhs.uk		Royal Blackburn Hospital, Blackburn BB2 3HH, UK; NIHR IBD BioResource; International Inflammatory Bowel Disease Genetics Consortium			NIHR_IBD_BioResource
Nathan	Constantine-Cooke		Nathan Constantine-Cooke	nathan.constantine-cooke@ed.ac.uk	0000-0002-4437-8713	Centre for Genomic and Experimental Medicine, Institute of Genetics and Cancer, University of Edinburgh, Edinburgh, UK; International Inflammatory Bowel Disease Genetics Consortium			UK_Sanger_IBD_Collection
Rachel	Cooney		Rachel Cooney	rachel.cooney@uhb.nhs.uk		Queen Elizabeth Hospital, Birmingham B15 2GW, UK; NIHR IBD BioResource; International Inflammatory Bowel Disease Genetics Consortium			NIHR_IBD_BioResource
Giovanni	Coppola		Giovanni Coppola	RGCcollaborations@regeneron.com		Regeneron Genetics Center, Tarrytown, NY, USA; Regeneron Genetics Center			Regeneron_Genetics_Center
David	Corrigan		David Corrigan	RGCcollaborations@regeneron.com		Regeneron Genetics Center, Tarrytown, NY, USA; Regeneron Genetics Center			Regeneron_Genetics_Center
Lourdes	Crane		Lourdes Crane	RGCcollaborations@regeneron.com		Regeneron Genetics Center, Tarrytown, NY, USA; Regeneron Genetics Center			Regeneron_Genetics_Center
Laura	Cremona	M	Laura M Cremona	RGCcollaborations@regeneron.com		Regeneron Genetics Center, Tarrytown, NY, USA; Regeneron Genetics Center			Regeneron_Genetics_Center
Nicolas	Croft		Nicolas Croft	nickcroft@nhs.net		The Royal London Children's Hospital, London E1 1FR, UK; NIHR IBD BioResource; International Inflammatory Bowel Disease Genetics Consortium			NIHR_IBD_BioResource
Raymond	Cross		Raymond K. Cross	RCROSS@medicine.umaryland.edu	0000-0001-9766-5196	Department of Medicine, Division of Gastroenterology and Hepatology, University of Maryland School of Medicine, Baltimore, MD, USA; SPARC IBD Network; International Inflammatory Bowel Disease Genetics Consortium			Study_of_a_Prospective_Adult_Research_Cohort_with_IBD_SPARC
Fraser	Cummings		Fraser Cummings	fraser.cummings@uhs.nhs.uk		Southampton General Hospital, Southampton, SO166YD, UK; NIHR IBD BioResource; International Inflammatory Bowel Disease Genetics Consortium			NIHR_IBD_BioResource
David	Cutler	J	David J. Cutler	djcutle@emory.edu		Department of Human Genetics, Emory University, Atlanta, GA, USA; Emory University School of Medicine and Children’s Healthcare of Atlanta, Atlanta, GA, USA; International Inflammatory Bowel Disease Genetics Consortium			Pediatric_RISK_Stratification_Study
Louise	D'Aoust		Louise D’Aoust	louise.daoust.med@ssss.gouv.qc.ca		Centre Hospitalier de l'Universite de Montreal, Montreal, Canada; International Inflammatory Bowel Disease Genetics Consortium		None	Canadian_IBD_Collections_IGENOMED
Sushila	Dalal		Sushila Dalal	sushila.dalal@uchospitals.edu		Department of Medicine, University of Chicago, Chicago, IL, USA; SPARC IBD Network; International Inflammatory Bowel Disease Genetics Consortium			Study_of_a_Prospective_Adult_Research_Cohort_with_IBD_SPARC
Mark	Daly	J	Mark J. Daly	mjdaly@broadinstitute.org	0000-0002-0949-8752	Institute for Molecular Medicine Finland, FIMM, HiLIFE, University of Helsinki, Helsinki, Finland; Analytic and Translational Genetics Unit, Department of Medicine, Massachusetts General Hospital, Boston, MA, USA; Stanley Center for Psychiatric Research, The Broad Institute of MIT and Harvard, Cambridge, MA, USA; Program in Medical and Population Genetics, The Broad Institute of MIT and Harvard, …	This research was funded in whole or in part by the US National Institutes of Health Grants U54HG003067 and 5UM1HG008895 and The Leona M. & Harry B. Helmsley Charitable Trust 2015PG-IBD001.	M.J.D. is a founder of Maze Therapeutics.	Broad_Working_Group
Allan	Daly		Allan Daly	ad7@sanger.ac.uk		Human Genetics Informatics, Wellcome Sanger Institute, Wellcome Genome Campus, Hinxton, Cambridgeshire, UK; International Inflammatory Bowel Disease Genetics Consortium			Sanger_Working_Group
Oriana	Damas	M	Oriana M. Damas	omazorra@med.miami.edu	0000-0002-9256-190X	Crohns and Colitis Center, Leonard M. Miller School of Medicine, University of Miami, Miami, FL, USA; NIDDK IBD Genetics Consortium; International Inflammatory Bowel Disease Genetics Consortium			NIDDK_IBDGC_Collection_Miami
Amy	Damask		Amy Damask	RGCcollaborations@regeneron.com		Regeneron Genetics Center, Tarrytown, NY, USA; Regeneron Genetics Center			Regeneron_Genetics_Center
Themistocles	Dassopoulos		Themistocles Dassopoulos	themistocles.dassopoulos@bswhealth.org	0000-0003-2968-0321	Baylor University Medical Center, Dallas, Texas, USA; SPARC IBD Network; International Inflammatory Bowel Disease Genetics Consortium			Study_of_a_Prospective_Adult_Research_Cohort_with_IBD_SPARC
Lisa	Datta	W	Lisa W. Datta	lisadatta@jhmi.edu		Meyerhoff Inflammatory Bowel Disease Center, Department of Medicine, Johns Hopkins University School of Medicine, Baltimore, Maryland, USA; NIDDK IBD Genetics Consortium; International Inflammatory Bowel Disease Genetics Consortium		None	NIDDK_IBDGC_Collection_Rutgers_JHU
Nicholas	Davidson	O	Nicholas O. Davidson	nod@wustl.edu		Washington University School of Medicine, St. Louis, MO, USA; SHARE Consortium			Sinai_Helmsley_Alliance_for_Research_Excellence_SHARE
Albert	Davies		Albert Davies	albert.davies@mbht.nhs.uk		Furness General Hospital, Barrow in Furness, Cumbria, LA14 4LF, UK; NIHR IBD BioResource; International Inflammatory Bowel Disease Genetics Consortium			NIHR_IBD_BioResource
Noor	Dawany		Noor Dawany	dawanyn@email.chop.edu		Childrens Hospital of Philadelphia, Perelman School of Medicine, University of Pennsylvania, Philadelphia, PA, USA; International Inflammatory Bowel Disease Genetics Consortium			Pediatric_IBD_Collection_CHOP
Tina	Day		Tina Day	tina.day7@nhs.net		St Mary's Hospital, London W2 1NY, UK; NIHR IBD BioResource; International Inflammatory Bowel Disease Genetics Consortium			NIHR_IBD_BioResource
Tanima	De		Tanima De	RGCcollaborations@regeneron.com		Regeneron Genetics Center, Tarrytown, NY, USA; Regeneron Genetics Center			Regeneron_Genetics_Center
K	De Boer	Nanne	Nanne K. De Boer	khn.deboer@vumc.nl		Department of Gastroenterology and Hepatology, Amsterdam University Medical Centres, Amsterdam, The Netherlands; International Inflammatory Bowel Disease Genetics Consortium			Netherlands_UMCG_Pearl_String_Initiative_PSI
Kara	De Felice		Kare De Felice	defelikm@ucmail.uc.edu	0000-0002-5463-4557	Department of Internal Medicine, Division of Digestive Diseases, University of Cincinnati College of Medicine, Cincinnati, OH, USA; SPARC IBD Network; International Inflammatory Bowel Disease Genetics Consortium			Study_of_a_Prospective_Adult_Research_Cohort_with_IBD_SPARC
Juan	de la Reveilla Negro		Juan de la Reveilla Negro	juan.delarevillanegro@nhs.net		Cambridge University Hospitals NHS Foundation Trust, Cambridge CB2 0QQ, UK; NIHR IBD BioResource; International Inflammatory Bowel Disease Genetics Consortium			NIHR_IBD_BioResource
John	DeCaestecker		John DeCaestecker	john.decaestecker@uhl-tr.nhs.uk		Leicester General Hospital, Leicester LE5 4PW, UK; NIHR IBD BioResource; International Inflammatory Bowel Disease Genetics Consortium			NIHR_IBD_BioResource
Parakkal	Deepak		Parakkal Deepak	deepak.parakkal@wustl.edu	0000-0002-3436-9784	Inflammatory Bowel Diseases Center, Division of Gastroenterology, Department of Medicine, Washington University School of Medicine, St. Louis, MO, USA; SPARC IBD Network; International Inflammatory Bowel Disease Genetics Consortium			Study_of_a_Prospective_Adult_Research_Cohort_with_IBD_SPARC
Joanne	Del Buono		Joanne Del Buono	joanne.del_buono@nottingham.ac.uk		School of Life Sciences, University of Nottingham, University Park, Nottingham, UK; UK IBD Genetics Consortium; International Inflammatory Bowel Disease Genetics Consortium			UK_Sanger_IBD_Collection
Olivier	Delaneau		Olivier Delaneau	RGCcollaborations@regeneron.com		Regeneron Genetics Center, Tarrytown, NY, USA; Regeneron Genetics Center			Regeneron_Genetics_Center
Lee	Denson	A	Lee A. Denson	lee.denson@cchmc.org		Cincinnati Children's Hospital Medical Center, Cincinnati, OH, USA; International Inflammatory Bowel Disease Genetics Consortium			Predicting_Response_to_Standardised_Paediatric_Colitis_Therapy_PROTECT
Aminda	Desilva		Aminda De silva	aminda.desilva@royalberkshire.nhs.uk		Royal Berkshire NHS Foundation Trust Royal Berkshire Hospital, Reading RG1 5AN, UK; NIHR IBD BioResource; International Inflammatory Bowel Disease Genetics Consortium			NIHR_IBD_BioResource
Érik	Deslandres		Érik Deslandres	erik.deslandres.med@ssss.gouv.qc.ca		Centre Hospitalier de l'Universite de Montreal, Montreal, Canada; International Inflammatory Bowel Disease Genetics Consortium		None	Canadian_IBD_Collections_IGENOMED
Colette	Deslandres		Colette Deslandres	colette.deslandres@umontreal.ca		CHU-Sainte Justine, Montreal, Quebec, Canada; Faculty of Medicine, Universite de Montreal, Montreal, Canada; NIDDK IBD Genetics Consortium; International Inflammatory Bowel Disease Genetics Consortium		None	NIDDK_IBDGC_Collection_Montreal
Rofaida	Desoki		Rofaida Desoki	rofaida.desoki@nhs.net		Centre Hospitalier de l'Universite de Montreal, Montreal, Canada; International Inflammatory Bowel Disease Genetics Consortium			NIHR_IBD_BioResource
Andrew	Deubler		Andrew Deubler	RGCcollaborations@regeneron.com		Regeneron Genetics Center, Tarrytown, NY, USA; Regeneron Genetics Center			Regeneron_Genetics_Center
Anjan	Dhar		Anjan Dhar	adhar@nhs.net		Centre for Clinical Research & Innovation, Darlington Memorial Hospital, Darlington Co Durham, DL3 6HX, UK; NIHR IBD BioResource; International Inflammatory Bowel Disease Genetics Consortium			NIHR_IBD_BioResource
Tanvi	Dhere		Tanvi Dhere	tdhere@emory.edu		Emory University School of Medicine and Children’s Healthcare of Atlanta, Atlanta, GA, USA; International Inflammatory Bowel Disease Genetics Consortium			Pediatric_RISK_Stratification_Study
Gerard	Dijkstra		Gerard Dijkstra	gerard.dijkstra@umcg.nl	0000-0003-4563-7462	Department of Gastroenterology and Hepatology, University of Groningen and University Medical Center Groningen, Groningen, The Netherlands; International Inflammatory Bowel Disease Genetics Consortium			Netherlands_UMCG_Pearl_String_Initiative_PSI
Angela	Dobes		Angela Dobes	adobes@crohnscolitisfoundation.org	0009-0001-9003-5818	Crohns & Colitis Foundation, New York, NY, USA; SPARC IBD Network; International Inflammatory Bowel Disease Genetics Consortium			Study_of_a_Prospective_Adult_Research_Cohort_with_IBD_SPARC
Sheila	Dodge		Sheila Dodge	sdodge@broadinstitute.org		The Broad Institute of MIT and Harvard, Cambridge, MA, USA			Broad_Working_Group
Peter	Dornbos		Peter Dornbos	RGCcollaborations@regeneron.com		Regeneron Genetics Center, Tarrytown, NY, USA; Regeneron Genetics Center			Regeneron_Genetics_Center
Hang	Du		Hang Du	RGCcollaborations@regeneron.com		Regeneron Genetics Center, Tarrytown, NY, USA; Regeneron Genetics Center			Regeneron_Genetics_Center
Shishir	Dube		Shishir Dube	shishir.dube@cshs.org		F. Widjaja Inflammatory Bowel Disease Institute, Cedars Sinai Medical Center, Los Angeles, CA, USA; NIDDK IBD Genetics Consortium; International Inflammatory Bowel Disease Genetics Consortium			NIDDK_IBDGC_Collection_Cedars_Sinai
Jeffrey	Dueker	M	Jeffrey M. Dueker	duekerjm@upmc.edu		University of Pittsburgh, Pittsburgh, PA, USA; NIDDK IBD Genetics Consortium; International Inflammatory Bowel Disease Genetics Consortium			NIDDK_IBDGC_Collection_Pitt
Richard	Duerr	H	Richard H. Duerr	duerr@pitt.edu	0000-0001-6586-3905	University of Pittsburgh, Pittsburgh, PA, USA; NIDDK IBD Genetics Consortium; SPARC IBD Network; International Inflammatory Bowel Disease Genetics Consortium	NIH U01DK062420		Study_of_a_Prospective_Adult_Research_Cohort_with_IBD_SPARC; NIDDK_IBDGC_Collection_Pitt
Stacey	Duffy		Stacey Duffy	stacey.duffy@northumbria-healthcare.nhs.uk		North Tyneside General Hospital, North Shields NE29 8NH, UK; NIHR IBD BioResource; International Inflammatory Bowel Disease Genetics Consortium			NIHR_IBD_BioResource
Ellyn	Dunbar		Ellyn Dunbar	edunbar2@uthsc.edu	0000-0001-9214-6960	Department of Genetics, Genomics, and Informatics; University of Tennessee Health Science Center, Memphis, Tennessee, USA; NIDDK IBD Genetics Consortium; International Inflammatory Bowel Disease Genetics Consortium		None	NIDDK_IBDGC_Collection_Rutgers_JHU
Dharmaraj	Durai		Dharmaraj Durai	dharmaraj.durai@wales.nhs.uk		University Hospital of Wales, Cardiff CF14 4XW, UK; NIHR IBD BioResource; International Inflammatory Bowel Disease Genetics Consortium			NIHR_IBD_BioResource
Ruth	Eberhardt		Ruth Eberhardt	re3@sanger.ac.uk	0000-0001-6152-1369	Human Genetics Informatics, Wellcome Sanger Institute, Wellcome Genome Campus, Hinxton, Cambridgeshire, UK; International Inflammatory Bowel Disease Genetics Consortium			Sanger_Working_Group
Meltem	Ece Kars		Meltem Ece Kars	meltemece.kars@mssm.edu		Charles Bronfman Institute for Personalized Medicine, Departments of Medicine and Genetics, Icahn School of Medicine, New York, NY, USA; NIDDK IBD Genetics Consortium; International Inflammatory Bowel Disease Genetics Consortium			NIDDK_IBDGC_Collection_MSSM
Evan	Edelstein		Evan Edelstein	RGCcollaborations@regeneron.com		Regeneron Genetics Center, Tarrytown, NY, USA; Regeneron Genetics Center			Regeneron_Genetics_Center
Cathryn	Edwards		Cathryn Edwards	cathryn.edwards@nhs.net		Torbay Hospital, Torquay TQ2 7AA, UK; NIHR IBD BioResource; International Inflammatory Bowel Disease Genetics Consortium			NIHR_IBD_BioResource
David	Ellinghaus		David Ellinghaus	d.ellinghaus@ikmb.uni-kiel.de	0000-0002-4332-6110	Christian-Albrechts-University of Kiel and University Medical Center Schleswig-Holstein, Kiel, Germany; International Inflammatory Bowel Disease Genetics Consortium	The study received infrastructure support from the Deutsche Forschungsgemeinschaft (DFG, German Research Foundation) Cluster of Excellence 2167 “Precision Medicine in Chronic Inflammation (PMI)” (EXC 2167-390884018).	No	CCIM_German_Cohort
Eva	Ellinghaus		Eva Ellinghaus	e.ellinghaus@ikmb.uni-kiel.de	0000-0003-2914-3382	Christian-Albrechts-University of Kiel and University Medical Center Schleswig-Holstein, Kiel, Germany; International Inflammatory Bowel Disease Genetics Consortium	The study received infrastructure support from the Deutsche Forschungsgemeinschaft (DFG, German Research Foundation) Cluster of Excellence 2167 “Precision Medicine in Chronic Inflammation (PMI)” (EXC 2167-390884018).	No	CCIM_German_Cohort
Sarah	Ennis		Sarah Ennis	s.ennis@soton.ac.uk		Human Genetics and Genomic Medicine, University of Southampton, UK; International Inflammatory Bowel Disease Genetics Consortium			UK_Sanger_IBD_Collection
Gisu	Eom		Gisu Eom	RGCcollaborations@regeneron.com		Regeneron Genetics Center, Tarrytown, NY, USA; Regeneron Genetics Center			Regeneron_Genetics_Center
Laura	Fachal		Laura Fachal	lf9@sanger.ac.uk	0000-0002-7256-9752	Genomics of Inflammation and Immunity Group, Human Genetics Programme, Wellcome Sanger Institute, Wellcome Genome Campus, Hinxton, Cambridgeshire, UK; UK IBD Genetics Consortium; International Inflammatory Bowel Disease Genetics Consortium			Sanger_Working_Group
Martti	Farkkila		Martti Farkkila	martti.farkkila@hus.fi		Helsinki University Central Hospital, Helsinki, Finland; International Inflammatory Bowel Disease Genetics Consortium			Finnish_Collections
William	Faubion	A	William A. Faubion	faubion.william@mayo.edu	0000-0003-1291-5745	Mayo Clinic in Arizona, Phoenix, AZ, USA; SHARE Consortium; International Inflammatory Bowel Disease Genetics Consortium			Sinai_Helmsley_Alliance_for_Research_Excellence_SHARE
Alison	Fenney		Alison Fenney	RGCcollaborations@regeneron.com		Regeneron Genetics Center, Tarrytown, NY, USA; Regeneron Genetics Center			Regeneron_Genetics_Center
Adolfo	Ferrando		Adolfo Ferrando	RGCcollaborations@regeneron.com		Regeneron Genetics Center, Tarrytown, NY, USA; Regeneron Genetics Center			Regeneron_Genetics_Center
Manuel	Ferreira	Allen Revez	Manuel Ferreira	manuel.ferreira@regeneron.com	0000-0001-9059-1825	Regeneron Genetics Center, Tarrytown, NY, USA; Regeneron Genetics Center; International Inflammatory Bowel Disease Genetics Consortium		No	CCIM_German_Cohort, Regeneron_Genetics_Center
Eleanora	Festen	AM	Eleanora A.M. Festen	e.a.m.festen@umcg.nl	0000-0001-9285-9573	Department of Gastroenterology and Hepatology, University of Groningen and University Medical Center Groningen, Groningen, The Netherlands; International Inflammatory Bowel Disease Genetics Consortium	EAMF is supported by a ZonMw Clinical Fellow (40-00703-97-19075)	EAMF received unrestricted research grants from Takeda. GD has received speakersfee from Abbvie and Astra-Zeneca and a research grant from Royal DSM.	Netherlands_UMCG_Pearl_String_Initiative_PSI
Philip	Fleshner		Philip Fleshner	philip.fleshner@cshs.org		F. Widjaja Inflammatory Bowel Disease Institute, Cedars Sinai Medical Center, Los Angeles, CA, USA; NIDDK IBD Genetics Consortium; International Inflammatory Bowel Disease Genetics Consortium			NIDDK_IBDGC_Collection_Cedars_Sinai
Stephen	Foley		Stephen Foley	stephenfoley@nhs.net		Kings Mill Hospital, Sutton in Ashfield, NG174JL, UK; NIHR IBD BioResource; International Inflammatory Bowel Disease Genetics Consortium			NIHR_IBD_BioResource
Caitlin	Forsythe		Caitlin Forsythe	RGCcollaborations@regeneron.com		Regeneron Genetics Center, Tarrytown, NY, USA; Regeneron Genetics Center			Regeneron_Genetics_Center
Denis	Franchimont		Denis Franchimont	denis.franchimont@hubruxelles.be	0000-0001-8856-3462	Erasme Hospital, ULB, Brussels, Belgium; Belgium IBD Consortium; International Inflammatory Bowel Disease Genetics Consortium			Belgium_IBD_Consortium_ULB
Andre	Franke		Andre Franke	a.franke@ikmb.uni-kiel.de	0000-0003-1530-5811	Christian-Albrechts-University of Kiel and University Medical Center Schleswig-Holstein, Kiel, Germany; International Inflammatory Bowel Disease Genetics Consortium	The study received infrastructure support from the Deutsche Forschungsgemeinschaft (DFG, German Research Foundation) Cluster of Excellence 2167 “Precision Medicine in Chronic Inflammation (PMI)” (EXC 2167-390884018).	No	CCIM_German_Cohort
Erin	Fuller		Erin Fuller	RGCcollaborations@regeneron.com		Regeneron Genetics Center, Tarrytown, NY, USA; Regeneron Genetics Center			Regeneron_Genetics_Center
Mathurin	Fumery		Mathurin Fumery	fumery.Mathurin@chu-amiens.fr		Department of Gastroenterology, Amiens University hospital, and Universite de Picardie, France; International Inflammatory Bowel Disease Genetics Consortium			French_Collections_REMIND
Stacey	Gabriel	B	Stacey B. Gabriel	stacey@broadinstitute.org		The Broad Institute of MIT and Harvard, Cambridge, MA, USA			Broad_Working_Group
Liron	Ganel		Liron Ganel	RGCcollaborations@regeneron.com		Regeneron Genetics Center, Tarrytown, NY, USA; Regeneron Genetics Center			Regeneron_Genetics_Center
Marco	Gasparetto		Marco Gasparetto	marco.gasparetto@nnuh.nhs.uk		Jenny Lind Children's Hospital, Norwich NR4 7UY, UK; NIHR IBD BioResource; International Inflammatory Bowel Disease Genetics Consortium			NIHR_IBD_BioResource
Sheila	Gaynor		Sheila Gaynor	RGCcollaborations@regeneron.com		Regeneron Genetics Center, Tarrytown, NY, USA; Regeneron Genetics Center			Regeneron_Genetics_Center
Greta	Gedgaudiene		Greta Gedgaudiene	greta.gedgaudiene@lsmuni.lt	0000-0003-3488-2171	Institute for Digestive Research, Lithuanian University of Health Sciences, Kaunas, Lithuania; International Inflammatory Bowel Disease Genetics Consortium			Lithuanian_IBD_cohort
Sahar	Gelfman		Sahar Gelfman	RGCcollaborations@regeneron.com		Regeneron Genetics Center, Tarrytown, NY, USA; Regeneron Genetics Center			Regeneron_Genetics_Center
Michel	Georges		Michel Georges	michel.georges@ulg.ac.be	0000-0003-4124-2375	University of Liege, ULiege, Liege, Belgium; Belgium IBD Consortium; International Inflammatory Bowel Disease Genetics Consortium	SYSCID H2020 (ref. 733100); MyQuant (ref. 30770923) and BRIDGE (O.0006.22 – RG3124) projects from the Excellence of Science (EOS) program (FNRS, Fédération Wallonie-Bruxelles and FWO, Flemish Community), the CLIMAX (WELBIO-CR-2022 A) project from WELBIO (Walloon Region), the RHEAQT (T.0096.19) and IBD-GI-Seq (T.0190.19) projects from the FNRS (Fédération Wallonie-Bruxelles), the ARC RHEACT WITH H…	None	Belgium_IBD_Consortium_ULG
Benjamin	Geraghty		Benjamin Geraghty	RGCcollaborations@regeneron.com		Regeneron Genetics Center, Tarrytown, NY, USA; Regeneron Genetics Center			Regeneron_Genetics_Center
Kyle	Gettler		Kyle Gettler	kyle.gettler@mssm.edu	0000-0001-5325-0028	Pathology, Molecular & Cell Based Medicine, Icahn School of Medicine at Mount Sinai, New York, NY, USA; NIDDK IBD Genetics Consortium; International Inflammatory Bowel Disease Genetics Consortium			NIDDK_IBDGC_Collection_MSSM
Arkopravo	Ghosh		Arkopravo Ghosh	RGCcollaborations@regeneron.com		Regeneron Genetics Center, Tarrytown, NY, USA; Regeneron Genetics Center			Regeneron_Genetics_Center
Maya	Ghoussaini		Maya Ghoussaini	RGCcollaborations@regeneron.com		Regeneron Genetics Center, Tarrytown, NY, USA; Regeneron Genetics Center			Regeneron_Genetics_Center
Christopher	Gillies		Christopher Gillies	RGCcollaborations@regeneron.com		Regeneron Genetics Center, Tarrytown, NY, USA; Regeneron Genetics Center			Regeneron_Genetics_Center
Arthur	Gilly		Arthur Gilly	RGCcollaborations@regeneron.com		Regeneron Genetics Center, Tarrytown, NY, USA; Regeneron Genetics Center			Regeneron_Genetics_Center
Benjamin	Glaser		Benjamin Glaser	ben.glaser@mail.huji.ac.il	0000-0003-4711-5000	Department of Endocrinology and Metabolism, Hadassah Medical Center and Faculty of Medicine, Hebrew University of Jerusalem, Israel		None	Ashkenazi_Jewish_Collections_SZMC
Tessa	Glazebrook		Tessa Glazebrook	tlawrence1@nhs.net		Medway Maritime Hospital, Kent ME7 5NY, UK; NIHR IBD BioResource; International Inflammatory Bowel Disease Genetics Consortium			NIHR_IBD_BioResource
Sujit	Gokhale		Sujit Gokhale	RGCcollaborations@regeneron.com		Regeneron Genetics Center, Tarrytown, NY, USA; Regeneron Genetics Center			Regeneron_Genetics_Center
Lissette	Gomez		Lissette Gomez	lxg255@miami.edu		John P. Hussman Institute for Human Genomics, Leonard M. Miller School of Medicine, University of Miami, Miami, FL, USA; NIDDK IBD Genetics Consortium; International Inflammatory Bowel Disease Genetics Consortium			NIDDK_IBDGC_Collection_Miami
John	Gordon		John Gordon	john.gordon@hhft.nhs.uk		Royal Hampshire County Hospital, Winchester SO22 5DG, UK; NIHR IBD BioResource; International Inflammatory Bowel Disease Genetics Consortium			NIHR_IBD_BioResource
Siegfried	Görg		Siegfried Görg	siegfried.goerg@uksh.de		University Medical Center Schleswig-Holstein, Kiel, Germany; International Inflammatory Bowel Disease Genetics Consortium		No	CCIM_German_Cohort
Alexander	Gorovits		Alexander Gorovits	RGCcollaborations@regeneron.com		Regeneron Genetics Center, Tarrytown, NY, USA; Regeneron Genetics Center			Regeneron_Genetics_Center
Manan	Goyal		Manan Goyal	RGCcollaborations@regeneron.com		Regeneron Genetics Center, Tarrytown, NY, USA; Regeneron Genetics Center			Regeneron_Genetics_Center
Philippe	Goyette		Philippe Goyette	philippe.goyette@inflammgen.org		Research Center Montreal Heart Institute, Montreal, Canada; NIDDK IBD Genetics Consortium; International Inflammatory Bowel Disease Genetics Consortium		None	NIDDK_IBDGC_Collection_Montreal; Canadian_IBD_Collections_Genome_Quebec_GENIZON
Daniel	Graham	B	Daniel B. Graham	dgraham@broadinstitute.org	0000-0002-8403-8115	Infectious Disease and Microbiome Program, The Broad Institute of MIT and Harvard, Cambridge, MA, USA; Center for Computational and Integrative Biology, Massachusetts General Hospital, Boston, MA, USA; Department of Molecular Biology, Massachusetts General Hospital, Boston, MA, USA			Broad_Working_Group
Sarah	Graham		Sarah Graham	RGCcollaborations@regeneron.com		Regeneron Genetics Center, Tarrytown, NY, USA; Regeneron Genetics Center			Regeneron_Genetics_Center
Riley	Grant		Riley Grant	rgrant@broadinstitute.org		Program in Medical and Population Genetics, The Broad Institute of MIT and Harvard, Cambridge, MA, USA			Broad_Working_Group
Anne	Griffiths		Anne Griffiths	anne.griffiths@sickkids.ca		Hospital for Sick Children, Toronto, On, Canada; International Inflammatory Bowel Disease Genetics Consortium			Predicting_Response_to_Standardised_Paediatric_Colitis_Therapy_PROTECT
Michael	Grimes		Michael Grimes	michael.grimes@nhs.net		Kingston Hospital, Kingston upon Thames KT2 7QB, UK; NIHR IBD BioResource; International Inflammatory Bowel Disease Genetics Consortium			NIHR_IBD_BioResource
Mathieu	Groussin		Mathieu Groussin	mgroussi@mit.edu		Massachusetts Institute of Technology, Boston, MA, USA			The_Global_Microbiome_Conservancy_Biobank_GMC
Phillip	Gu		Phillip Gu	phillip.gu@cshs.org		F. Widjaja Inflammatory Bowel Disease Institute, Cedars Sinai Medical Center, Los Angeles, CA, USA; NIDDK IBD Genetics Consortium; International Inflammatory Bowel Disease Genetics Consortium			NIDDK_IBDGC_Collection_Cedars_Sinai
Zhenhua	Gu		Zhenhua Gu	RGCcollaborations@regeneron.com		Regeneron Genetics Center, Tarrytown, NY, USA; Regeneron Genetics Center			Regeneron_Genetics_Center
Ju	Guan		Ju Guan	RGCcollaborations@regeneron.com		Regeneron Genetics Center, Tarrytown, NY, USA; Regeneron Genetics Center			Regeneron_Genetics_Center
Rita	Guerreiro		Rita Guerreiro	RGCcollaborations@regeneron.com		Regeneron Genetics Center, Tarrytown, NY, USA; Regeneron Genetics Center			Regeneron_Genetics_Center
Kristy	Guevara		Kristy Guevara	RGCcollaborations@regeneron.com		Regeneron Genetics Center, Tarrytown, NY, USA; Regeneron Genetics Center			Regeneron_Genetics_Center
Anton	Gunasekera		Anton Gunasekera	anton.gunasekera@nhs.net		St Peters Hospital, Chertsey KT16 0PZ, UK; NIHR IBD BioResource; International Inflammatory Bowel Disease Genetics Consortium			NIHR_IBD_BioResource
Lauren	Gurski		Lauren Gurski	RGCcollaborations@regeneron.com		Regeneron Genetics Center, Tarrytown, NY, USA; Regeneron Genetics Center			Regeneron_Genetics_Center
Mary	Haas		Mary Haas	RGCcollaborations@regeneron.com		Regeneron Genetics Center, Tarrytown, NY, USA; Regeneron Genetics Center			Regeneron_Genetics_Center
Lukas	Habegger		Lukas Habegger	RGCcollaborations@regeneron.com		Regeneron Genetics Center, Tarrytown, NY, USA; Regeneron Genetics Center			Regeneron_Genetics_Center
Hakon	Hakonarson		Hakon Hakonarson	hakonarson@email.chop.edu		Children's Hospital of Philadelphia, Perelman School of Medicine, University of Pennsylvania, Philadelphia, PA, USA; International Inflammatory Bowel Disease Genetics Consortium			Pediatric_IBD_Collection_CHOP
Ija	Hämäläinen		Eija Hämäläinen	eija.i.hamalainen@helsinki.fi		Institute for Molecular Medicine Finland, FIMM, HiLIFE, University of Helsinki, Helsinki, Finland			Finnish_Collections
Anna	Han		Anna Han	RGCcollaborations@regeneron.com		Regeneron Genetics Center, Tarrytown, NY, USA; Regeneron Genetics Center			Regeneron_Genetics_Center
Laura	Hancock		Laura Hancock	laura.hancock@mft.nhs.uk		Wythenshawe Hospital, Manchester, M23 9LT, UK; NIHR IBD BioResource; International Inflammatory Bowel Disease Genetics Consortium			NIHR_IBD_BioResource
Jody	Hankins		Jody Hankins	RGCcollaborations@regeneron.com		Regeneron Genetics Center, Tarrytown, NY, USA; Regeneron Genetics Center			Regeneron_Genetics_Center
Mina	Hanna		Mina Hanna	mina.hanna@nhs.net		University Hospital Lewisham, London SE13 6LH, UK; NIHR IBD BioResource; International Inflammatory Bowel Disease Genetics Consortium			NIHR_IBD_BioResource
Talin	Haritunians		Talin Haritunians	talin.haritunians@cshs.org	0000-0002-9005-7750	F. Widjaja Inflammatory Bowel Disease Institute, Cedars Sinai Medical Center, Los Angeles, CA, USA; NIDDK IBD Genetics Consortium; International Inflammatory Bowel Disease Genetics Consortium			NIDDK_IBDGC_Collection_Cedars_Sinai
Samuel	Hart		Samuel Hart	RGCcollaborations@regeneron.com		Regeneron Genetics Center, Tarrytown, NY, USA; Regeneron Genetics Center			Regeneron_Genetics_Center
Ailsa	Hart		Ailsa Hart	ailsa.hart@nhs.net		St Mark’s Hospital, Watford Road, Harrow, Middlesex, UK; NIHR IBD BioResource; UK IBD Genetics Consortium; International Inflammatory Bowel Disease Genetics Consortium			UK_Sanger_IBD_Collection; NIHR_IBD_BioResource
Alicia	Hawes		Alicia Hawes	RGCcollaborations@regeneron.com		Regeneron Genetics Center, Tarrytown, NY, USA; Regeneron Genetics Center			Regeneron_Genetics_Center
Chris	Hawkey		Chris Hawkey	cj.hawkey@nottingham.ac.uk		STAR (Simple Trials for Academic Research) Unit, School of Medicine, University of Nottingham, Nottingham, UK; UK IBD Genetics Consortium; International Inflammatory Bowel Disease Genetics Consortium			UK_Sanger_IBD_Collection
Gini	Hay		Gini Hay	virginia.hay@nhs.net		Broomfield Hospital, Chelmsford CM1 7ET, UK; NIHR IBD BioResource; International Inflammatory Bowel Disease Genetics Consortium			NIHR_IBD_BioResource
Xavier	Hebuterne		Xavier Hebuterne	hebuterne.x@chu-nice.fr		Department of Gastroenterology and Clinical Nutrition, CHU of Nice, University Côte d'Azur, Nice, France; International Inflammatory Bowel Disease Genetics Consortium			French_Collections_REMIND
Caren	Heller		Caren Heller	cheller@crohnscolitisfoundation.org		Crohns and Colitis Foundation, New York, NY, USA; SPARC IBD Network; International Inflammatory Bowel Disease Genetics Consortium			Study_of_a_Prospective_Adult_Research_Cohort_with_IBD_SPARC
Joseph	Herman		Joseph Herman	RGCcollaborations@regeneron.com		Regeneron Genetics Center, Tarrytown, NY, USA; Regeneron Genetics Center			Regeneron_Genetics_Center
Jaimee	Hernandez		Jaimee Hernandez	RGCcollaborations@regeneron.com		Regeneron Genetics Center, Tarrytown, NY, USA; Regeneron Genetics Center			Regeneron_Genetics_Center
Rob	Heuschkel		Rob Heuschkel	robertheuschkel@nhs.net		Addenbrooke's Hospital & University Cambridge, Cambridge CB2 0QQ, UK; NIHR IBD BioResource; International Inflammatory Bowel Disease Genetics Consortium			NIHR_IBD_BioResource
Mikko	Hiltunen		Mikko Hiltunen	mikko.hiltunen@uef.fi		Institute of Biomedicine, University of Eastern Finland, Kuopio, Finland			Finnish_Collections
George	Hindy		George Hindy	RGCcollaborations@regeneron.com		Regeneron Genetics Center, Tarrytown, NY, USA; Regeneron Genetics Center			Regeneron_Genetics_Center
Brian	Hobbs		Brian Hobbs	RGCcollaborations@regeneron.com		Regeneron Genetics Center, Tarrytown, NY, USA; Regeneron Genetics Center			Regeneron_Genetics_Center
David	Hobday		David Hobday	david.hobday3@nhs.net		Sunderland Royal Hospital, Sunderland, SR4 7TP, UK; NIHR IBD BioResource; International Inflammatory Bowel Disease Genetics Consortium			NIHR_IBD_BioResource
Jennifer	Hollis		Jennifer Hollis	jennifer.hollis@ndm.ox.ac.uk		Nuffield Department of Clinical Medicine, University of Oxford, Oxford, UK;; UK IBD Genetics Consortium; International Inflammatory Bowel Disease Genetics Consortium			UK_Sanger_IBD_Collection
Patricia	Hooper		Patricia Hooper	patricia.hooper@uhl-tr.nhs.uk		Leicester General Hospital, Leicester LE5 4PW, UK; NIHR IBD BioResource; International Inflammatory Bowel Disease Genetics Consortium			NIHR_IBD_BioResource
Sami	Hoque		Sami Hoque	samihoque@nhs.net		Whipps Cross University Hospital, London E11 1NR; NIHR IBD BioResource; International Inflammatory Bowel Disease Genetics Consortium			NIHR_IBD_BioResource
Julie	Horowitz	E	Julie E. Horowitz	julie.horowitz@regeneron.com	0000-0002-8093-4182	Regeneron Genetics Center, Tarrytown, NY, USA; International Inflammatory Bowel Disease Genetics Consortium		No	CCIM_German_Cohort
Hailiang	Huang		Hailiang Huang	hhuang@broadinstitute.org	0000-0003-1461-5762	Analytic and Translational Genetics Unit, Department of Medicine, Massachusetts General Hospital, Boston, MA, USA; Stanley Center for Psychiatric Research, The Broad Institute of MIT and Harvard, Cambridge, MA, USA; International Inflammatory Bowel Disease Genetics Consortium	H.H. acknowledges support from Merkin Institute Fellow and the National Institute of Diabetes and Digestive and Kidney Diseases (nos K01DK114379 and R01DK129364)		Broad_Working_Group
David	Hudesman		David Hudesman	David.Hudesman@nyulangone.org	0009-0009-8004-7709	NYU Langone Health, New York, NY, USA; SPARC IBD Network; International Inflammatory Bowel Disease Genetics Consortium			Study_of_a_Prospective_Adult_Research_Cohort_with_IBD_SPARC
Jeffrey	Hyams		Jeffrey Hyams	jhyams@connecticutchildrens.org		Connecticut Children's Medical Center, Hartford, CT, USA; International Inflammatory Bowel Disease Genetics Consortium			Predicting_Response_to_Standardised_Paediatric_Colitis_Therapy_PROTECT
Becky	Icke		Becky Icke	becky.icke@wales.nhs.uk		Glangwili General Hospital, Carmarthen SA31 2AF, UK; NIHR IBD BioResource; International Inflammatory Bowel Disease Genetics Consortium			NIHR_IBD_BioResource
Peter	Irving		Peter Irving	peter.irving@gstt.nhs.uk		Department of Gastroenterology, Guy's & St. Thomas' Hospitals NHS Foundation Trust, London SE1 7EH, UK; NIHR IBD BioResource; International Inflammatory Bowel Disease Genetics Consortium			NIHR_IBD_BioResource
Heba	Iskandar		Heba Iskandar	heba.iskandar@emoryhealthcare.org		Emory University School of Medicine and Children’s Healthcare of Atlanta, Atlanta, GA, USA; International Inflammatory Bowel Disease Genetics Consortium			Pediatric_RISK_Stratification_Study
Yuval	Itan		Yuval Itan	yuval.itan@mssm.edu		Charles Bronfman Institute for Personalized Medicine, Departments of Medicine and Genetics, Icahn School of Medicine, New York, NY, USA; NIDDK IBD Genetics Consortium; International Inflammatory Bowel Disease Genetics Consortium			NIDDK_IBDGC_Collection_MSSM
Vivek	Iyer		Vivek Iyer	vvi@sanger.ac.uk	0000-0002-7536-0954	Human Genetics Informatics, Wellcome Sanger Institute, Wellcome Genome Campus, Hinxton, Cambridgeshire, UK; International Inflammatory Bowel Disease Genetics Consortium			Sanger_Working_Group
Bana	Jabri		Bana Jabri	bjabri@bsd.uchicago.edu		University of Chicago Medicine, Chicago, IL, USA; SHARE Consortium; International Inflammatory Bowel Disease Genetics Consortium			Sinai_Helmsley_Alliance_for_Research_Excellence_SHARE
Wisam	Jafar		Wisam Jafar	wisam.jafar@stockport.nhs.uk		Stepping Hill Hospital, Stockport SK2 7JE, UK; NIHR IBD BioResource; International Inflammatory Bowel Disease Genetics Consortium			NIHR_IBD_BioResource
Chaim	Jalas		Chaim Jalas	cgjalas@gmail.com		Director of Genetic Resources and Services, Center for Rare Jewish Genetic Disorders, Bonei Olam, Brooklyn, NY, USA			Ashkenazi_Jewish_Collections_Einstein
Momodou	Jallow	W	Momodou W Jallow	RGCcollaborations@regeneron.com		Regeneron Genetics Center, Tarrytown, NY, USA; Regeneron Genetics Center			Regeneron_Genetics_Center
Mark	Jarvis		Mark Jarvis	mark.jarvis5@nhs.net		Basildon Hospital, Nethermayne , Basildon , Essex, SS16 5NL, UK; NIHR IBD BioResource; International Inflammatory Bowel Disease Genetics Consortium			NIHR_IBD_BioResource
Babur	Javaid		Babur Javaid	babur.javaid@bedfordhospital.nhs.uk		Bedford Hospital NHS Trust, King’s Place, Bedford, MK42 9DJ, UK; NIHR IBD BioResource; International Inflammatory Bowel Disease Genetics Consortium			NIHR_IBD_BioResource
Gbemisola	Jenfa		Gbemisola Jenfa	gbemisola.jenfa@nhs.net		Hinchingbrooke Hospital, Huntingdon PE29 6NT, UK; NIHR IBD BioResource; International Inflammatory Bowel Disease Genetics Consortium			NIHR_IBD_BioResource
Traci	Jester		Traci Jester	tjester@uabmc.edu		University of Alabama at Birmingham, Birmingham, AL, USA; International Inflammatory Bowel Disease Genetics Consortium			Pediatric_RISK_Stratification_Study
Kerrie	Johns		Kerrie Johns	kerrie.johns@wales.nhs.uk		Withybush Hospital, Haverfordwest SA61 2PZ, UK; NIHR IBD BioResource; International Inflammatory Bowel Disease Genetics Consortium			NIHR_IBD_BioResource
Matthew	Johnson		Matthew (Matt) Johnson	matthew.johnson@ldh.nhs.uk		Gastroenterology Department, Luton and Dunstable University Hospital NHS Foundation Trust, Luton LU4 0DZ, UK; NIHR IBD BioResource; International Inflammatory Bowel Disease Genetics Consortium			NIHR_IBD_BioResource
Elyse	Johnston		Elyse Johnston	johnstoner@upmc.edu		University of Pittsburgh, Pittsburgh, PA, USA; NIDDK IBD Genetics Consortium; International Inflammatory Bowel Disease Genetics Consortium			NIDDK_IBDGC_Collection_Pitt
Emma	Johnston		Emma Johnston	emma.johnston4@nhs.net		West Middlesex University Hospital, Isleworth, TW7 6AF, UK; NIHR IBD BioResource; International Inflammatory Bowel Disease Genetics Consortium			NIHR_IBD_BioResource
Laimas	Jonaitis		Laimas Virginijus Jonaitis	laimas.jonaitis@lsmuni.lt	0000-0001-9086-3675	Department of Gastroenterology, Lithuanian University of Health Sciences, Kaunas, Lithuania; International Inflammatory Bowel Disease Genetics Consortium		Speaker fees from Abbvie, Ferring, Takeda, Pfizer, Janssen, FALK	Lithuanian_IBD_cohort
Kelsey	Jones		Kelsey Jones	Kelsey.Jones@gosh.nhs.uk		Great Ormond Street Hospital, London WC1N 3JH, UK; NIHR IBD BioResource; International Inflammatory Bowel Disease Genetics Consortium			NIHR_IBD_BioResource
Marcus	Jones	B	Marcus B Jones	RGCcollaborations@regeneron.com		Regeneron Genetics Center, Tarrytown, NY, USA; Regeneron Genetics Center			Regeneron_Genetics_Center
Eric	Jorgenson		Eric Jorgenson	RGCcollaborations@regeneron.com		Regeneron Genetics Center, Tarrytown, NY, USA; Regeneron Genetics Center			Regeneron_Genetics_Center
Tyler	Joseph		Tyler Joseph	RGCcollaborations@regeneron.com		Regeneron Genetics Center, Tarrytown, NY, USA; Regeneron Genetics Center			Regeneron_Genetics_Center
Amit	Joshi		Amit Joshi	RGCcollaborations@regeneron.com		Regeneron Genetics Center, Tarrytown, NY, USA; Regeneron Genetics Center			Regeneron_Genetics_Center
Luke	Jostins		Luke Jostins	luke.jostins@kennedy.ox.ac.uk		The Kennedy Institute of Rheumatology, University of Oxford, Oxford, UK; UK IBD Genetics Consortium; International Inflammatory Bowel Disease Genetics Consortium			UK_Sanger_IBD_Collection
Lijo	Joy		Lijo Joy	lijo.joy@nhs.net		Royal Albert & Edward Infirmary, Wrightington, Wigan & Leigh NHS Foundation Trust, Wigan, WN1 2NN, UK; NIHR IBD BioResource; International Inflammatory Bowel Disease Genetics Consortium			NIHR_IBD_BioResource
Eugene	Kalyuskin		Eugene Kalyuskin	RGCcollaborations@regeneron.com		Regeneron Genetics Center, Tarrytown, NY, USA; Regeneron Genetics Center			Regeneron_Genetics_Center
Jochen	Kammermeier		Jochen Kammermeier	Jochen.Kammermeier@gstt.nhs.uk		Evelina Hospital, London SE1 7EH, UK; NIHR IBD BioResource; International Inflammatory Bowel Disease Genetics Consortium			NIHR_IBD_BioResource
Akshay	Kapoor		Akshay Kapoor	akshay.kapoor1@nhs.net		Sheffield Children’s Hospital, Sheffield S10 2TH, UK; NIHR IBD BioResource; International Inflammatory Bowel Disease Genetics Consortium			NIHR_IBD_BioResource
Manav	Kapoor		Manav Kapoor	RGCcollaborations@regeneron.com		Regeneron Genetics Center, Tarrytown, NY, USA; Regeneron Genetics Center			Regeneron_Genetics_Center
Elizabeth	Karlson	W	Elizabeth W. Karlson	ekarlson@mgb.org		Mass General Brigham Personalized Medicine, Mass General Brigham HealthCare, Boston, MA, USA; Department of Medicines, Brigham and Women's Hospital and Beth Israel Deaconess Medical Center, Harvard Medical School, Boston, MA, USA; Division of Rheumatology, Inflammation and Immunity, Brigham and Women's Hospital, Boston, MA, USA			MGB_Biobank
Jeffry	Katz		Jeffry Katz	jeffry.katz@uhhospitals.org		Case Western Reserve University School of Medicine, Cleveland, OH, USA; International Inflammatory Bowel Disease Genetics Consortium			Pediatric_RISK_Stratification_Study
Manreet	Kaur		Manreet Kaur	kaur.manreet@mayo.edu	0009-0004-8264-6848	Mayo Clinic in Arizona, Scottsdale, AZ USA; SPARC IBD Network; International Inflammatory Bowel Disease Genetics Consortium			Study_of_a_Prospective_Adult_Research_Cohort_with_IBD_SPARC
Maia	Kayal		Maia Kayal	maia.kayal@mountsinai.org		NIDDK IBD Genetics Consortium; International Inflammatory Bowel Disease Genetics Consortium			NIDDK_IBDGC_Collection_MSSM
Judith	Kelsen		Judith Kelsen	kelsen@email.chop.edu	0000-0003-0038-318X	Childrens Hospital of Philadelphia, Perelman School of Medicine, University of Pennsylvania, Philadelphia, PA, USA; International Inflammatory Bowel Disease Genetics Consortium			Pediatric_IBD_Collection_CHOP
Laura	Kelylock		Laura Kelylock	laura.keylock@bioresource.nihr.ac.uk		NIHR BioResource, Cambridge University Hospitals NHS Foundation, Cambridge Biomedical Campus, Cambridge CB2 0QQ, UK; NIHR IBD BioResource; International Inflammatory Bowel Disease Genetics Consortium			NIHR_IBD_BioResource
Nick	Kennedy		Nick Kennedy	nick.kennedy1@nhs.net		Royal Devon & Exeter NHS Foundation Trust Royal Devon and Exeter Hospital, UK; UK IBD Genetics Consortium; NIHR IBD BioResource; International Inflammatory Bowel Disease Genetics Consortium			UK_Sanger_IBD_Collection; NIHR_IBD_BioResource
Alexandra	Kent		Alexandra Kent	alexandra.kent@nhs.net		King’s College Hospital NHS Foundation Trust, Denmark Hill, SE5 9RS, London, UK; NIHR IBD BioResource; International Inflammatory Bowel Disease Genetics Consortium			NIHR_IBD_BioResource
Michael	Kessler		Michael Kessler	RGCcollaborations@regeneron.com		Regeneron Genetics Center, Tarrytown, NY, USA; Regeneron Genetics Center			Regeneron_Genetics_Center
Hamed	Khalili		Hamed Khalili	hkhalili@mgh.harvard.edu	0000-0002-7956-6941	Clinical and Translational Epidemiology Unit, Massachusetts General Hospital, Boston, MA, USA; International Inflammatory Bowel Disease Genetics Consortium			Nurses_Health_Study_NHS
Hossein	Khiabanian		Hossein Khiabanian	RGCcollaborations@regeneron.com		Regeneron Genetics Center, Tarrytown, NY, USA; Regeneron Genetics Center			Regeneron_Genetics_Center
Nathalie	Kingston		Nathalie Kingston	nathalie.kingston@bioresource.nihr.ac.uk		NIHR BioResource, Cambridge University Hospitals NHS Foundation, Cambridge Biomedical Campus, Cambridge CB2 0QQ, UK; NIHR IBD BioResource; International Inflammatory Bowel Disease Genetics Consortium			NIHR_IBD_BioResource
Julien	Kirchgesner		Julien Kirchgesner	julien.kirchgesner@aphp.fr		Sorbonne Universite, Saint Antoine Hospital, Gastroenterology Department, F-75012 Paris, France; International Inflammatory Bowel Disease Genetics Consortium			French_Collections_SUIVITHEQUE
Barbara	Kirschner	S	Barbara S. Kirschner	bkirschn@peds.bsd.uchicago.edu	0000-0003-4640-2438	Department of Gastroenterology, University of Chicago Medicine, Chicago, IL, USA			Pediatric_IBD_Collection_MGB
Gediminas	Kiudelis		Gediminas Kiudelis	gediminas.kiudelis@lsmuni.lt	0000-0001-5945-8284	Department of Gastroenterology, Lithuanian University of Health Sciences, Kaunas, Lithuania; International Inflammatory Bowel Disease Genetics Consortium		Speaker fees from Abbvie, Ferring, Takeda, Pfizer, Janssen, FALK	Lithuanian_IBD_cohort
Hannah	Knight		Hannah Knight	hannah.knight@bioresource.nihr.ac.uk		NIHR BioResource, Cambridge University Hospitals NHS Foundation, Cambridge Biomedical Campus, Cambridge CB2 0QQ, UK; NIHR IBD BioResource; International Inflammatory Bowel Disease Genetics Consortium			NIHR_IBD_BioResource
Rita	Kohen		Rita Kohen	rita.kohen@muhc.mcgill.ca		Centre universitaire de sante McGill; International Inflammatory Bowel Disease Genetics Consortium		None	Canadian_IBD_Collections_IGENOMED
Gauree	Konijeti		Gauree Konijeti	konijeti.gauree@scrippshealth.org	0000-0003-4221-4579	Scripps Healthcare, Oceanside, CA USA; SPARC IBD Network; International Inflammatory Bowel Disease Genetics Consortium			Study_of_a_Prospective_Adult_Research_Cohort_with_IBD_SPARC
Kimmo	Kontula		Kimmo Kontula	kimmo.kontula@helsinki.fi		Department of Medicine, Helsinki University Hospital, and Research Program for Clinical and Molecular Metabolism, University of Helsinki, Finland			Finnish_Collections
Joshua	Korzenik		Joshua Korzenik	jkorzenik@bwh.harvard.edu	0000-0001-7692-5710	Brigham and Women's Hospital, Boston, MA, USA; SPARC IBD Network; International Inflammatory Bowel Disease Genetics Consortium			Study_of_a_Prospective_Adult_Research_Cohort_with_IBD_SPARC
Jukka	Koskela	T	Jukka T. Koskela	jukka.koskela@helsinki.fi	0000-0002-0154-7222	Institute for Molecular Medicine Finland, FIMM, HiLIFE, University of Helsinki, Helsinki, Finland			Finnish_Collections
Jack	Kosmicki		Jack Kosmicki	RGCcollaborations@regeneron.com		Regeneron Genetics Center, Tarrytown, NY, USA; Regeneron Genetics Center			Regeneron_Genetics_Center
Konrad	Koss		Konrad Koss	konradkoss@nhs.net		Macclesfield District General Hospital, Macclesfield SK10 3BL, UK; NIHR IBD BioResource; International Inflammatory Bowel Disease Genetics Consortium			NIHR_IBD_BioResource
Ioannis	Koumoutsos		Ioannis Koumoutsos	ioannis.koumoutsos@nhs.net		Southend University Hospital, Westcliff-on-Sea SS0 0RY, UK; NIHR IBD BioResource; International Inflammatory Bowel Disease Genetics Consortium			NIHR_IBD_BioResource
Olga	Krasheninina		Olga Krasheninina	RGCcollaborations@regeneron.com		Regeneron Genetics Center, Tarrytown, NY, USA; Regeneron Genetics Center			Regeneron_Genetics_Center
Subra	Kugathasan		Subra Kugathasan	skugath@emory.edu		Emory University School of Medicine and Children’s Healthcare of Atlanta, Atlanta, GA, USA; International Inflammatory Bowel Disease Genetics Consortium			Pediatric_RISK_Stratification_Study; Predicting_Response_to_Standardised_Paediatric_Colitis_Therapy_PROTECT
Vijay	Kumar		Vijay Kumar	RGCcollaborations@regeneron.com		Regeneron Genetics Center, Tarrytown, NY, USA; Regeneron Genetics Center			Regeneron_Genetics_Center
Juozas	Kupcinskas		Juozas Kupcinskas	juozas.kupcinskas@lsmuni.lt	0000-0002-8760-7416	Department of Gastroenterology and Institute for Digestive Research, Lithuanian University of Health Sciences, Kaunas, Lithuania; International Inflammatory Bowel Disease Genetics Consortium		Speaker fees from Abbvie, Ferring, Takeda, Pfizer, Janssen, FALK	Lithuanian_IBD_cohort
Satya	Kurada		Satya Kurada	sakurada@iu.edu	0000-0001-9918-5786	Indiana University Hospital, Indianapolis, IN, USA; SPARC IBD Network; International Inflammatory Bowel Disease Genetics Consortium			Study_of_a_Prospective_Adult_Research_Cohort_with_IBD_SPARC
Alexander	Lachmann		Alexander Lachmann	RGCcollaborations@regeneron.com		Regeneron Genetics Center, Tarrytown, NY, USA; Regeneron Genetics Center			Regeneron_Genetics_Center
Peter	Lakatos		Peter Lakatos	peter.lakatos@mcgill.ca		Centre universitaire de sante McGill; International Inflammatory Bowel Disease Genetics Consortium		None	Canadian_IBD_Collections_IGENOMED
Christopher	Lamb	A	Christopher A. Lamb	christopher.lamb@newcastle.ac.uk	0000-0002-7271-4956	Translational and Clinical Research Institute, Newcastle University, Newcastle upon Tyne, NE2 4HH, UK; Department of Gastroenterology, Newcastle upon Tyne Hospitals NHS Foundation Trust, Newcastle upon Tyne, NE1 4LP, UK; NIHR IBD BioResource; UK IBD Genetics Consortium; International Inflammatory Bowel Disease Genetics Consortium			UK_Sanger_IBD_Collection; NIHR_IBD_BioResource
Nicola	Lancaster		Nicola Lancaster	nicola.lancaster2@nhs.net		Barnsley General Hospital, Barnsley S75 2EP, UK; NIHR IBD BioResource; International Inflammatory Bowel Disease Genetics Consortium			NIHR_IBD_BioResource
Rouel	Lanche		Rouel Lanche	RGCcollaborations@regeneron.com		Regeneron Genetics Center, Tarrytown, NY, USA; Regeneron Genetics Center			Regeneron_Genetics_Center
Carol	Landers		Carol Landers	carol.landers@cshs.org		F. Widjaja Inflammatory Bowel Disease Institute, Cedars Sinai Medical Center, Los Angeles, CA, USA; NIDDK IBD Genetics Consortium; International Inflammatory Bowel Disease Genetics Consortium			NIDDK_IBDGC_Collection_Cedars_Sinai
Karl	Landheer		Karl Landheer	RGCcollaborations@regeneron.com		Regeneron Genetics Center, Tarrytown, NY, USA; Regeneron Genetics Center			Regeneron_Genetics_Center
Jonathan	Landy		Jonathan Landy	jonathan.landy@nhs.net		Watford General Hospital, Watford WD18 0HB, UK; NIHR IBD BioResource; International Inflammatory Bowel Disease Genetics Consortium			NIHR_IBD_BioResource
Diane	Langelier		Diane Langelier	Diane.Langelier@USherbrooke.ca		CHUS-Hôtel-Dieu, 580 rue Bowen S Sherbrooke, Quebec, Canada; Faculte de medecine, Universite de Sherbrooke, Sherbrooke, Canada; NIDDK IBD Genetics Consortium; International Inflammatory Bowel Disease Genetics Consortium		None	NIDDK_IBDGC_Collection_Montreal
Michael	Lattari		Michael Lattari	RGCcollaborations@regeneron.com		Regeneron Genetics Center, Tarrytown, NY, USA; Regeneron Genetics Center			Regeneron_Genetics_Center
Helena	Lau		Helena Lau	hlau1@mgb.org		Massachusetts General Hospital, Boston, MA, USA			Prospective_Registry_in_IBD_Study_at_MGH_PRISM
Matthias	Laudes		Matthias Laudes	matthias.laudes@uksh.de		University Medical Center Schleswig-Holstein, Kiel, Germany; International Inflammatory Bowel Disease Genetics Consortium	The study received infrastructure support from the Deutsche Forschungsgemeinschaft (DFG, German Research Foundation) Cluster of Excellence 2167 “Precision Medicine in Chronic Inflammation (PMI)” (EXC 2167-390884018).	No	CCIM_German_Cohort
Mark	Lazarev		Mark Lazarev	mlazare1@jhmi.edu		Harvey M. and Lyn P. Meyerhoff Inflammatory Bowel Disease Center, Department of Medicine, Johns Hopkins University School of Medicine, Baltimore, Maryland, USA; NIDDK IBD Genetics Consortium; International Inflammatory Bowel Disease Genetics Consortium		None	NIDDK_IBDGC_Collection_Rutgers_JHU
Lionel	Le Bourhis		Lionel Le Bourhis	lionel.le-bourhis@inserm.fr		Universite Paris Cite, INSERM U1160, EMiLy, Institut de Recherche Saint-Louis, Paris, France; International Inflammatory Bowel Disease Genetics Consortium			French_Collections_REMIND
Michelle	LeBlanc	G	Michelle G LeBlanc	RGCcollaborations@regeneron.com		Regeneron Genetics Center, Tarrytown, NY, USA; Regeneron Genetics Center			Regeneron_Genetics_Center
Raymond	Leduc		Raymond Leduc	raymond.leduc.med@ssss.gouv.qc.ca		Centre Hospitalier de l'Universite de Montreal, Montreal, Canada; International Inflammatory Bowel Disease Genetics Consortium		None	Canadian_IBD_Collections_IGENOMED
Ho-Su	Lee		Ho-Su Lee	hosu.md@gmail.com		Asan Medical Center, Seoul, South Korea			Asan_Medical_Center_AMC_IBD_Collection
Jacinta	Lee		Jacinta Lee	jacinta.lee@bioresource.nihr.ac.uk		NIHR BioResource, Cambridge University Hospitals NHS Foundation, Cambridge Biomedical Campus, Cambridge CB2 0QQ, UK; NIHR IBD BioResource; International Inflammatory Bowel Disease Genetics Consortium			NIHR_IBD_BioResource
Kwang	Lee		Kwang Lee	kwangyang.lee@uhbw.nhs.uk		Bristol Children’s Hospital, Bristol BS2 8BJ, UK; NIHR IBD BioResource; International Inflammatory Bowel Disease Genetics Consortium			NIHR_IBD_BioResource
James	Lee		James Lee	james.lee@crick.ac.uk		Genetic Mechanisms of Disease Lab, The Francis Crick Institute, Midland Rd, London, UK; UK IBD Genetics Consortium; International Inflammatory Bowel Disease Genetics Consortium			UK_Sanger_IBD_Collection
Charlie	Lees		Charlie Lees	charlie.lees@ed.ac.uk		Great Western Hospitals NHS Foundation Trust Western General Hospital, Edinburgh, UK; UK IBD Genetics Consortium; International Inflammatory Bowel Disease Genetics Consortium			UK_Sanger_IBD_Collection; NIHR_IBD_BioResource
Neal	LeLeiko		Neal LeLeiko	nsl123@columbia.edu		Columbia University, New York City, NY, USA; International Inflammatory Bowel Disease Genetics Consortium			Predicting_Response_to_Standardised_Paediatric_Colitis_Therapy_PROTECT
Michel	Lemoyne		Michel Lemoyne	michel.lemoyne.med@ssss.gouv.qc.ca		Centre Hospitalier de l'Universite de Montreal, Montreal, Canada; International Inflammatory Bowel Disease Genetics Consortium		None	Canadian_IBD_Collections_IGENOMED
Kathryn	Leng		Kathryn (Katy) Leng	kathryn.leng@nhs.net		Hinchingbrooke Hospital, Huntingdon PE29 6NT, UK; NIHR IBD BioResource; International Inflammatory Bowel Disease Genetics Consortium			NIHR_IBD_BioResource
Chloé	Lévesque		Chloé Lévesque	chloe.levesque@inflammgen.org		Research Center Montreal Heart Institute, Montreal, Canada; NIDDK IBD Genetics Consortium; International Inflammatory Bowel Disease Genetics Consortium		None	NIDDK_IBDGC_Collection_Montreal
Rachel	Levi		Rachel Levi	rlevi@nhs.net		Royal Free Hospital, London, NW3 2QQ, UK; NIHR IBD BioResource; International Inflammatory Bowel Disease Genetics Consortium			NIHR_IBD_BioResource
Adam	Levine	P	Adam P. Levine	a.levine@ucl.ac.uk	0000-0003-1333-9938	University College London, London, UK			Ashkenazi_Jewish_Collections_UCL
Scott	Levison		Scott Levison	scott.levison@mft.nhs.uk		Manchester Royal Infirmary, Manchester M13 9WL, UK; NIHR IBD BioResource; International Inflammatory Bowel Disease Genetics Consortium			NIHR_IBD_BioResource
Stephen	Lewis		Stephen Lewis	stephenlewis1@nhs.net		Derriford Hospital, Plymouth PL6 8DH, UK; NIHR IBD BioResource; International Inflammatory Bowel Disease Genetics Consortium			NIHR_IBD_BioResource
Wendy	Lewis		Wendy Lewis	wendy.lewis11@nhs.net		Plymouth NHS Trust, Level 7, Derriford Hospital, Plymouth, PL6 8DH; NIHR IBD BioResource; International Inflammatory Bowel Disease Genetics Consortium			NIHR_IBD_BioResource
James	Lewis	D	James D. Lewis	lewisjd@pennmedicine.upenn.edu	0000-0003-3107-3862	Childrens Hospital of Philadelphia, Perelman School of Medicine, University of Pennsylvania, Philadelphia, PA, USA; Crohns and Colitis Foundation, New York, NY, USA; SPARC IBD Network; International Inflammatory Bowel Disease Genetics Consortium			Study_of_a_Prospective_Adult_Research_Cohort_with_IBD_SPARC
Dalin	Li		Dalin Li	dalin.li@cshs.org		F. Widjaja Inflammatory Bowel Disease Institute, Cedars Sinai Medical Center, Los Angeles, CA, USA; NIDDK IBD Genetics Consortium; International Inflammatory Bowel Disease Genetics Consortium			NIDDK_IBDGC_Collection_Cedars_Sinai
Andy	Li		Andy Li	andy.li@nhs.net		Worthing Hospital, Western Sussex Hospitals NHS Foundation Trust, Worthing Bn11 2DH, UK; NIHR IBD BioResource; International Inflammatory Bowel Disease Genetics Consortium			NIHR_IBD_BioResource
Sheldon	Lidofsky		Sheldon Lidofsky	sheldon_lidofsky@brown.edu	0000-0001-8761-8695	Brown University, Gastroenterology, Providence, RI USA; SPARC IBD Network; International Inflammatory Bowel Disease Genetics Consortium			Study_of_a_Prospective_Adult_Research_Cohort_with_IBD_SPARC
Claire	Liefferinckx		Claire Liefferinckx	claire.liefferinckx@hubruxelles.be	0000-0002-2046-4051	Erasme Hospital, ULB, Brussels, Belgium; Belgium IBD Consortium; International Inflammatory Bowel Disease Genetics Consortium			Belgium_IBD_Consortium_ULB
Jimmy	Limdi		Jimmy Limdi	jimmy.limdi@nca.nhs.uk		Fairfield General Hospital, Bury, BL9 7TD, UK; NIHR IBD BioResource; International Inflammatory Bowel Disease Genetics Consortium			NIHR_IBD_BioResource
Nan	Lin		Nan Lin	RGCcollaborations@regeneron.com		Regeneron Genetics Center, Tarrytown, NY, USA; Regeneron Genetics Center			Regeneron_Genetics_Center
Ruize	Liu		Ruize Liu	ruizeliu@broadinstitute.org		Program in Medical and Population Genetics, The Broad Institute of MIT and Harvard, Cambridge, MA, USA; Stanley Center for Psychiatric Research, The Broad Institute of MIT and Harvard, Cambridge, MA, USA; Analytic and Translational Genetics Unit, Department of Medicine, Massachusetts General Hospital, Boston, MA, USA; International Inflammatory Bowel Disease Genetics Consortium			Broad_Working_Group
Alan	Lobo		Alan Lobo	alan.lobo@nhs.net		Sheffield Teaching Hospital, Sheffield S10 2JF, UK; NIHR IBD BioResource; International Inflammatory Bowel Disease Genetics Consortium			NIHR_IBD_BioResource
Adam	Locke		Adam Locke	RGCcollaborations@regeneron.com		Regeneron Genetics Center, Tarrytown, NY, USA; Regeneron Genetics Center			Regeneron_Genetics_Center
Britt-Sabina	Loescher		Britt-Sabina Loescher	b.loescher@ikmb.uni-kiel.de	0000-0001-9022-9017	Christian-Albrechts-University of Kiel and University Medical Center Schleswig-Holstein, Kiel, Germany; International Inflammatory Bowel Disease Genetics Consortium	The study received infrastructure support from the Deutsche Forschungsgemeinschaft (DFG, German Research Foundation) Cluster of Excellence 2167 “Precision Medicine in Chronic Inflammation (PMI)” (EXC 2167-390884018).	No	CCIM_German_Cohort
Alexander	Lopez		Alexander Lopez	RGCcollaborations@regeneron.com		Regeneron Genetics Center, Tarrytown, NY, USA; Regeneron Genetics Center			Regeneron_Genetics_Center
Luca	Lotta	A	Luca A Lotta	RGCcollaborations@regeneron.com		Regeneron Genetics Center, Tarrytown, NY, USA; Regeneron Genetics Center			Regeneron_Genetics_Center
Edouard	Louis		Edouard Louis	edouard.louis@ulg.ac.be	0000-0002-1287-7075	Department of Gastroenterology, Liege University Hospital, CHU Liege, Belgium; University of Liege, ULiege, Liege, Belgium; Belgium IBD Consortium; International Inflammatory Bowel Disease Genetics Consortium	SYSCID H2020 (ref. 733100); MyQuant (ref. 30770923) and BRIDGE (O.0006.22 – RG3124) projects from the Excellence of Science (EOS) program (FNRS, Fédération Wallonie-Bruxelles and FWO, Flemish Community), the CLIMAX (WELBIO-CR-2022 A) project from WELBIO (Walloon Region), the RHEAQT (T.0096.19) and IBD-GI-Seq (T.0190.19) projects from the FNRS (Fédération Wallonie-Bruxelles), the ARC RHEACT WITH H…	None	French_Collections_REMIND; Belgium_IBD_Consortium_ULG
Christopher	Macdonald		Christopher Macdonald	chris.macdonald@ncic.nhs.uk		Cumberland Infirmary, Carlisle CA2 7HY, UK; North Cumbria University Hospitals NHS Trust, Carlisle, CA2 7HY, UK; NIHR IBD BioResource; International Inflammatory Bowel Disease Genetics Consortium			NIHR_IBD_BioResource
George	Macfaul		George Macfaul	george.macfaul@mkuh.nhs.uk		Milton Keynes University Hospital, Standing Way, , Eaglestone, Milton Keynes, MK6 5LD, UK; NIHR IBD BioResource; International Inflammatory Bowel Disease Genetics Consortium			NIHR_IBD_BioResource
David	Mack		David Mack	dmack@cheo.on.ca		Children's Hospital of Eastern Ontario, ON, CA; International Inflammatory Bowel Disease Genetics Consortium			Predicting_Response_to_Standardised_Paediatric_Colitis_Therapy_PROTECT
Vrushali	Mahajan		Vrushali Mahajan	RGCcollaborations@regeneron.com		Regeneron Genetics Center, Tarrytown, NY, USA; Regeneron Genetics Center			Regeneron_Genetics_Center
Asif	Mahmood		Asif Mahmood	asif.mahmood2@nhs.net		St Helier Hospital, Carshalton SM5 1AA, UK; NIHR IBD BioResource; International Inflammatory Bowel Disease Genetics Consortium			NIHR_IBD_BioResource
Zahid	Mahmood		Zahid Mahmood	zahid.mahmood@stockport.nhs.uk		The Alexandra Hospital, Cheadle SK8 2PX, UK; NIHR IBD BioResource; International Inflammatory Bowel Disease Genetics Consortium			NIHR_IBD_BioResource
Sameer	Malhotra		Sameer Malhotra	RGCcollaborations@regeneron.com		Regeneron Genetics Center, Tarrytown, NY, USA; Regeneron Genetics Center			Regeneron_Genetics_Center
Kia	Manoochehri		Kia Manoochehri	RGCcollaborations@regeneron.com		Regeneron Genetics Center, Tarrytown, NY, USA; Regeneron Genetics Center			Regeneron_Genetics_Center
Adam	Mansfield	J	Adam J Mansfield	RGCcollaborations@regeneron.com		Regeneron Genetics Center, Tarrytown, NY, USA; Regeneron Genetics Center			Regeneron_Genetics_Center
John	Mansfield		John Mansfield	john.mansfield8@btinternet.com		Translational and Clinical Research Institute, Newcastle University, Newcastle upon Tyne, NE2 4HH, UK; Department of Gastroenterology, Newcastle upon Tyne Hospitals NHS Foundation Trust, Newcastle upon Tyne, NE1 4LP, UK; UK IBD Genetics Consortium; International Inflammatory Bowel Disease Genetics Consortium			UK_Sanger_IBD_Collection
Dina	Mansour		Dina Mansour	dina.mansour@nhs.net		Queen Elizabeth Hospital, Gateshead NE9 6SX, UK; NIHR IBD BioResource; International Inflammatory Bowel Disease Genetics Consortium			NIHR_IBD_BioResource
Jonathan	Marchini		Jonathan Marchini	RGCcollaborations@regeneron.com		Regeneron Genetics Center, Tarrytown, NY, USA; Regeneron Genetics Center			Regeneron_Genetics_Center
Anthony	Marcketta		Anthony Marcketta	RGCcollaborations@regeneron.com		Regeneron Genetics Center, Tarrytown, NY, USA; Regeneron Genetics Center			Regeneron_Genetics_Center
James	Markowitz		James Markowitz	jmarkowi2@narthwell.edu		Cohen Children's Medical Center, Queens, NY, USA; International Inflammatory Bowel Disease Genetics Consortium			Predicting_Response_to_Standardised_Paediatric_Colitis_Therapy_PROTECT
Salvador	Martinez	Romero	Salvador Romero Martinez	RGCcollaborations@regeneron.com		Regeneron Genetics Center, Tarrytown, NY, USA; Regeneron Genetics Center			Regeneron_Genetics_Center
Rebecca	Matro		Rebecca Matro	matro.rebecca@scrippshealth.org	0000-0002-4134-0963	Scripps Healthcare, Oceanside, CA USA; SPARC IBD Network; International Inflammatory Bowel Disease Genetics Consortium			Study_of_a_Prospective_Adult_Research_Cohort_with_IBD_SPARC
Jason	Matthews		Jason Matthews	jason.d.matthews@emory.edu	0000-0001-6877-5767	Emory University School of Medicine and Children’s Healthcare of Atlanta, Atlanta, GA, USA; International Inflammatory Bowel Disease Genetics Consortium			Pediatric_RISK_Stratification_Study
Evan	Maxwell	K	Evan K Maxwell	RGCcollaborations@regeneron.com		Regeneron Genetics Center, Tarrytown, NY, USA; Regeneron Genetics Center			Regeneron_Genetics_Center
Ernst	Mayerhofer		Ernst Mayerhofer	RGCcollaborations@regeneron.com		Regeneron Genetics Center, Tarrytown, NY, USA; Regeneron Genetics Center			Regeneron_Genetics_Center
Joelle	Mbatchou		Joelle Mbatchou	RGCcollaborations@regeneron.com		Regeneron Genetics Center, Tarrytown, NY, USA; Regeneron Genetics Center			Regeneron_Genetics_Center
Jacob	McCauley	L	Jacob L. McCauley	jmccauley@med.miami.edu	0000-0002-1805-1733	John P. Hussman Institute for Human Genomics, Leonard M. Miller School of Medicine, University of Miami, Miami, FL, USA; The Dr. John T. Macdonald Foundation Department of Human Genetics, Leonard M. Miller School of Medicine, University of Miami, Miami, FL, USA; NIDDK IBD Genetics Consortium; International Inflammatory Bowel Disease Genetics Consortium			NIDDK_IBDGC_Collection_Miami
Dermot	McGovern	PB	Dermot P.B. McGovern	dermot.mcgovern@cshs.org		F. Widjaja Foundation Inflammatory Bowel and Immunobiology Research Institute, Cedars Sinai Medical Center, Los Angeles, CA, USA; NIDDK IBD Genetics Consortium; SHARE Consortium; International Inflammatory Bowel Disease Genetics Consortium	This work was supported by internal funds from the F. Widjaja Foundation Inflammatory Bowel Disease Institute; NIH/NIDDK U01 DK062413; the Leona M and Harry B Helmsley Charitable Trust		Asan_Medical_Center_AMC_IBD_Collection; Sinai_Helmsley_Alliance_for_Research_Excellence_SHARE; NIDDK_IBDGC_Collection_Cedars_Sinai
John	McLaughlin		John McLaughlin	john.mclaughlin@manchester.ac.uk		Department of Gastroenterology, Salford Royal NHS Foundation Trust Brooke Building, Salford Royal Hospital, Salford, M6 8HD, UK; NIHR IBD BioResource; International Inflammatory Bowel Disease Genetics Consortium			NIHR_IBD_BioResource
Simon	McLaughlin		Simon McLaughlin	simon.mclaughlin@uhd.nhs.uk		Royal Bournemouth Hospital, Bournemouth BH7 7DW, UK; NIHR IBD BioResource; International Inflammatory Bowel Disease Genetics Consortium			NIHR_IBD_BioResource
Gil	Melmed		Gil Melmed	gil.melmed@cshs.org		F. Widjaja Inflammatory Bowel Disease Institute, Cedars Sinai Medical Center, Los Angeles, CA, USA; NIDDK IBD Genetics Consortium; International Inflammatory Bowel Disease Genetics Consortium			NIDDK_IBDGC_Collection_Cedars_Sinai
Emebet	Mengesha		Emebet Mengesha	emebet.mengesha@cshs.org	0000-0001-7830-1557	F. Widjaja Inflammatory Bowel Disease Institute, Cedars Sinai Medical Center, Los Angeles, CA, USA; NIDDK IBD Genetics Consortium; International Inflammatory Bowel Disease Genetics Consortium			NIDDK_IBDGC_Collection_Cedars_Sinai
Miriam	Merad		Miriam Merad	miriam.merad@mssm.edu	0000-0002-4481-7827	Precision Immunology Institute, Icahn School of Medicine at Mount Sinai, New York, NY, USA; NIDDK IBD Genetics Consortium; International Inflammatory Bowel Disease Genetics Consortium			NIDDK_IBDGC_Collection_MSSM
Virginie	Mercier		Virginie Mercier	virginie.mercier@inflammgen.org		Montreal Heart Institute, Research Center, Montreal, Canada; International Inflammatory Bowel Disease Genetics Consortium		None	Canadian_IBD_Collections_IGENOMED
Yin	Miao		Yin Miao	yin.miao@esneft.nhs.uk		Ipswich Hospital, Ipswich IP4 5PD, UK; NIHR IBD BioResource; International Inflammatory Bowel Disease Genetics Consortium			NIHR_IBD_BioResource
Raquel	Milgrom		Raquel Milgrom	raquel.milgrom@sinaihealth.ca		Zane Cohen Centre for Digestive Diseases, Lunenfeld-Tanenbaum Research Institute, Sinai Health System, Toronto, ON, Canada; NIDDK IBD Genetics Consortium; International Inflammatory Bowel Disease Genetics Consortium			NIDDK_IBDGC_Collection_Toronto
Lyndon	Mitnaul		Lyndon Mitnaul	RGCcollaborations@regeneron.com		Regeneron Genetics Center, Tarrytown, NY, USA; Regeneron Genetics Center			Regeneron_Genetics_Center
George	Mitra		George Mitra	RGCcollaborations@regeneron.com		Regeneron Genetics Center, Tarrytown, NY, USA; Regeneron Genetics Center			Regeneron_Genetics_Center
Paul	Moayyedi		Paul Moayyedi	moayyep@mcmaster.ca	0000-0002-3616-9292	McMaster University, Hamilton, Ontario, Canada; International Inflammatory Bowel Disease Genetics Consortium			Canadian_IBD_Collections_IMAGINE
Christopher	Moran	J	Christopher J. Moran	cjmoran@mgh.harvard.edu	0000-0003-1966-3499	Massachusetts General Hospital, Boston, MA, USA; International Inflammatory Bowel Disease Genetics Consortium			Pediatric_IBD_Collection_MGB
Gordon	Moran		Gordon Moran	gordon.moran@nuh.nhs.uk		Queen's Medical Centre Campus, Nottingham NG7 2UH, UK; NIHR Nottingham Biomedical Research Centre, Nottingham, UK; Translational Medical Sciences, School of Medicine, Faculty of Medicine and Health Sciences, University of Nottingham, Nottingham, UK; UK IBD Genetics Consortium; International Inflammatory Bowel Disease Genetics Consortium			UK_Sanger_IBD_Collection; NIHR_IBD_BioResource
Deborah	Morris		Deborah Morris	deborah.morris@nhs.net		Lister Hospital, Stevenage SG1 4AB, UK; NIHR IBD BioResource; International Inflammatory Bowel Disease Genetics Consortium			NIHR_IBD_BioResource
Arden	Moscati		Arden Moscati	RGCcollaborations@regeneron.com		Regeneron Genetics Center, Tarrytown, NY, USA; Regeneron Genetics Center			Regeneron_Genetics_Center
Craig	Mowat		Craig Mowat	c.mowat@dundee.ac.uk		Department of Gastroenterology, Ninewells Hospital, Dundee, Scotland, UK; UK IBD Genetics Consortium; International Inflammatory Bowel Disease Genetics Consortium			UK_Sanger_IBD_Collection
Ajay	Muddu		Ajay Muddu	ajay.muddu@nhs.net		Scarborough Hospital, Woodlands Drive , Scarborough YO12 6QL, UK; NIHR IBD BioResource; International Inflammatory Bowel Disease Genetics Consortium			NIHR_IBD_BioResource
Rafeeq	Muhammed		Rafeeq Muhammed	rafeeq.muhammed@nhs.net		Birmingham Women's and Children's hospital, Birmingham B15 2TG, UK; NIHR IBD BioResource; International Inflammatory Bowel Disease Genetics Consortium			NIHR_IBD_BioResource
Pooja	Mule		Pooja Mule	RGCcollaborations@regeneron.com		Regeneron Genetics Center, Tarrytown, NY, USA; Regeneron Genetics Center			Regeneron_Genetics_Center
Charles	Murray		Charles Murray	charlesmurray1@nhs.net		Royal Free Hospital, London, NW3 2QQ, UK; NIHR IBD BioResource; International Inflammatory Bowel Disease Genetics Consortium			NIHR_IBD_BioResource
Mona	Nafde		Mona Nafde	RGCcollaborations@regeneron.com		Regeneron Genetics Center, Tarrytown, NY, USA; Regeneron Genetics Center			Regeneron_Genetics_Center
Priyanka	Nakka		Priyanka Nakka	RGCcollaborations@regeneron.com		Regeneron Genetics Center, Tarrytown, NY, USA; Regeneron Genetics Center			Regeneron_Genetics_Center
Stephane	Nancey		Stéphane Nancey	stephane.nancey@chu-lyon.fr		Gastroenterology Department, Centre Hospitalier Lyon-Sud, Pierre-Benite, France; International Inflammatory Bowel Disease Genetics Consortium			French_Collections_REMIND
Rodney	Newberry	D	Rodney D. Newberry	rnewberry@wustl.edu	0000-0002-4152-5191	Washington University School of Medicine, St. Louis, MO, USA; SHARE Consortium; International Inflammatory Bowel Disease Genetics Consortium			Sinai_Helmsley_Alliance_for_Research_Excellence_SHARE
William	Newman		William Newman	william.newman@manchester.ac.uk	0000-0002-6382-4678	Manchester University NHS Foundation Trust, University of Manchester, UK; UK IBD Genetics Consortium; International Inflammatory Bowel Disease Genetics Consortium			UK_Sanger_IBD_Collection
Darren	Nix		Darren Nix	nixd@wustl.edu		Washington University School of Medicine, St. Louis, MO, USA; SHARE Consortium; International Inflammatory Bowel Disease Genetics Consortium			Sinai_Helmsley_Alliance_for_Research_Excellence_SHARE
Guillaume	Noell		Guillaume Noell	noell.guillaume@gmail.com	0000-0002-0069-4933	Human Genetics Informatics, Wellcome Sanger Institute, Wellcome Genome Campus, Hinxton, Cambridgeshire, UK			Sanger_Working_Group
Chuka	Nwokolo		Chuka Nwokolo	chuka.nwokolo@uhcw.nhs.uk		University Hospitals Coventry & Warwickshire, Coventry, CV2 2DX, UK; NIHR IBD BioResource; International Inflammatory Bowel Disease Genetics Consortium			NIHR_IBD_BioResource
Sirimon	O'Charoen		Sirimon O'Charoen	socharoen@crohnscolitisfoundation.org		Crohns & Colitis Foundation, New York, NY, USA; SPARC IBD Network; International Inflammatory Bowel Disease Genetics Consortium			Study_of_a_Prospective_Adult_Research_Cohort_with_IBD_SPARC
Sean	O'Keeffe		Sean O'Keeffe	RGCcollaborations@regeneron.com		Regeneron Genetics Center, Tarrytown, NY, USA; Regeneron Genetics Center			Regeneron_Genetics_Center
Susan	O'Sullivan		Susan O'Sullivan	s.osullivan1@nhs.net		Peterborough City Hospital, Peterborough PE3 9GZ, UK; NIHR IBD BioResource; International Inflammatory Bowel Disease Genetics Consortium			NIHR_IBD_BioResource
Arabis	Oglesby		Arabis Oglesby	arabis.oglesby@dchft.nhs.uk		Dorset County Hospital, Dorset DT1 2JY, UK; NIHR IBD BioResource; International Inflammatory Bowel Disease Genetics Consortium			NIHR_IBD_BioResource
David	Okou	T	David T. Okou	david.okou@emory.edu	0000-0001-6473-5012	Emory University School of Medicine and Children’s Healthcare of Atlanta, Atlanta, GA, USA; Institut National de Sante Publique (INSP), Abidjan, Côte d’Ivoire			Pediatric_RISK_Stratification_Study
Bas	Oldenburg		Bas Oldenburg	boldenbu@umcutrecht.nl		Department of Gastroenterology and Hepatology, University Medical Centre Utrecht, Utrecht, The Netherlands; International Inflammatory Bowel Disease Genetics Consortium			Netherlands_UMCG_Pearl_String_Initiative_PSI
Tim	Orchard		Tim Orchard	tim.orchard@nhs.net		Imperial College, London, UK; NIHR IBD BioResource; UK IBD Genetics Consortium; International Inflammatory Bowel Disease Genetics Consortium			UK_Sanger_IBD_Collection; NIHR_IBD_BioResource
Katarzyna	Orlicka		Katarzyna Orlicka	katarzyna.orlicka.med@ssss.gouv.qc.ca		Centre Hospitalier de l'Universite de Montreal, Montreal, Canada; International Inflammatory Bowel Disease Genetics Consortium		None	Canadian_IBD_Collections_IGENOMED
Harry	Ostrer		Harry Ostrer	harry.ostrer@einsteinmed.org		Albert Einstein College of Medicine, Bronx, NY, USA			Ashkenazi_Jewish_Collections_Einstein
Jacqueline	Otto		Jacqueline Otto	RGCcollaborations@regeneron.com		Regeneron Genetics Center, Tarrytown, NY, USA; Regeneron Genetics Center			Regeneron_Genetics_Center
Inès	Ouchetati		Inès Ouchetati	ines.ouchetati.chum@ssss.gouv.qc.ca		Centre Hospitalier de l'Universite de Montreal, Montreal, Canada; International Inflammatory Bowel Disease Genetics Consortium		None	Canadian_IBD_Collections_IGENOMED
John	Overton	D	John D Overton	RGCcollaborations@regeneron.com		Regeneron Genetics Center, Tarrytown, NY, USA; Regeneron Genetics Center			Regeneron_Genetics_Center
Nigel	Ovington		Nigel Ovington	nigel.ovington@bioresource.nihr.ac.uk		NIHR BioResource, Cambridge University Hospitals NHS Foundation, Cambridge Biomedical Campus, Cambridge CB2 0QQ, UK; NIHR IBD BioResource; International Inflammatory Bowel Disease Genetics Consortium			NIHR_IBD_BioResource
Maria	Padilla	Sotiropoulos	Maria Sotiropoulos Padilla	RGCcollaborations@regeneron.com		Regeneron Genetics Center, Tarrytown, NY, USA; Regeneron Genetics Center			Regeneron_Genetics_Center
Michelle	Pagan		Michelle Pagan	RGCcollaborations@regeneron.com		Regeneron Genetics Center, Tarrytown, NY, USA; Regeneron Genetics Center			Regeneron_Genetics_Center
Sirish	Palle		Sirish Palle	sirish-palle@ouhsc.edu	0000-0002-6687-5040	University of Oklahoma Health Sciences Center, Oklahoma City, OK, USA; International Inflammatory Bowel Disease Genetics Consortium			Pediatric_RISK_Stratification_Study
Joanne	Palmer		Joanne Palmer	joanne.palmer9@nhs.net		Rotherham Hospital, Rotherham S60 2UD, UK; NIHR IBD BioResource; International Inflammatory Bowel Disease Genetics Consortium			NIHR_IBD_BioResource
William	Palmer		William Palmer	RGCcollaborations@regeneron.com		Regeneron Genetics Center, Tarrytown, NY, USA; Regeneron Genetics Center			Regeneron_Genetics_Center
Aarno	Palotie		Aarno Palotie	aarno.palotie@helsinki.fi	0000-0002-2527-5874	Institute for Molecular Medicine Finland, FIMM, HiLIFE, University of Helsinki, Helsinki, Finland; Analytic and Translational Genetics Unit, Department of Medicine, Massachusetts General Hospital, Boston, MA, USA; Department of Neurology, Massachusetts General Hospital, Boston, MA, USA; Department of Psychiatry, Massachusetts General Hospital, Boston, MA, USA; Stanley Center for Psychiatric Resea…			Finnish_Collections
Jasmin	Pandhal		Jasmin Pandhal	jasmin.pandhal@nhs.net		Watford General Hospital, Watford WD18 0HB, UK; NIHR IBD BioResource; International Inflammatory Bowel Disease Genetics Consortium			NIHR_IBD_BioResource
Anita	Pandit		Anita Pandit	RGCcollaborations@regeneron.com		Regeneron Genetics Center, Tarrytown, NY, USA; Regeneron Genetics Center			Regeneron_Genetics_Center
Razvan	Panea		Razvan Panea	RGCcollaborations@regeneron.com		Regeneron Genetics Center, Tarrytown, NY, USA; Regeneron Genetics Center			Regeneron_Genetics_Center
Simon	Panter		Simon Panter	simon.panter@nhs.net		South Tyneside NHS Foundation Trust, South Tyneside District Hospital, Tyne & Wear NE34 0PL, UK; NIHR IBD BioResource; International Inflammatory Bowel Disease Genetics Consortium			NIHR_IBD_BioResource
Benoit	Panzini		Benoît Panzini	benoit.panzini.med@ssss.gouv.qc.ca		Centre Hospitalier de l'Universite de Montreal, Montreal, Canada; International Inflammatory Bowel Disease Genetics Consortium		None	Canadian_IBD_Collections_IGENOMED
Jean	Paquette		Jean Paquette	jean.paquette@inflammgen.org		Research Center Montreal Heart Institute, Montreal, Canada; NIDDK IBD Genetics Consortium; International Inflammatory Bowel Disease Genetics Consortium		None	NIDDK_IBDGC_Collection_Montreal
Miles	Parkes		Miles Parkes	miles.parkes1@nhs.net		Department of Gastroenterology, Cambridge University Hospitals NHS Foundation Trust, Cambridge CB2 0QQ, UK; UK IBD Genetics Consortium; NIHR IBD BioResource; International Inflammatory Bowel Disease Genetics Consortium			NIHR_IBD_BioResource; UK_Sanger_IBD_Collection
Vinod	Patel		Vinod Patel	vinod.patel@tgh.nhs.uk		Tameside and Glossop Integrated Care NHS Foundation Trust, Ashton Under Lyne, OL6 9RW, UK; NIHR IBD BioResource; International Inflammatory Bowel Disease Genetics Consortium			NIHR_IBD_BioResource
Linda	Patterson		Linda Patterson	linda.patterson@northumbria-healthcare.nhs.uk		North Tyneside General Hospital, North Shields NE29 8NH, UK; NIHR IBD BioResource; International Inflammatory Bowel Disease Genetics Consortium			NIHR_IBD_BioResource
Charles	Paulding		Charles Paulding	RGCcollaborations@regeneron.com		Regeneron Genetics Center, Tarrytown, NY, USA; Regeneron Genetics Center			Regeneron_Genetics_Center
Karine	Paupert		Karine Paupert	karine.paupert.chum@ssss.gouv.qc.ca		Centre Hospitalier de l'Universite de Montreal, Montreal, Canada; International Inflammatory Bowel Disease Genetics Consortium		None	Canadian_IBD_Collections_IGENOMED
Ashley	Paynter		Ashley Paynter	RGCcollaborations@regeneron.com		Regeneron Genetics Center, Tarrytown, NY, USA; Regeneron Genetics Center			Regeneron_Genetics_Center
Joel	Pekow		Joel Pekow	jpekow@bsd.uchicago.edu	000-0002-4790-8994	Section of Gastroenterology, Hepatology and Nutrition, Department of Medicine, University of Chicago, Chicago, Illinois, USA; Department of Gastroenterology, University of Chicago Medicine, Chicago, IL, USA; SHARE Consortium; NIDDK IBD Genetics Consortium; International Inflammatory Bowel Disease Genetics Consortium		None	NIDDK_IBDGC_Collection_Rutgers_JHU; Sinai_Helmsley_Alliance_for_Research_Excellence_SHARE
John	Pekow		John Pekow	jpekow@medicine.bsd.uchicago.edu	0000-0002-4790-8994	University of Chicago Medicine, Chicago, IL, USA; SPARC IBD Network; International Inflammatory Bowel Disease Genetics Consortium			Study_of_a_Prospective_Adult_Research_Cohort_with_IBD_SPARC
Laetitia	Pele		Laetitia Pele	laetitia.pele@bioresource.nihr.ac.uk		NIHR BioResource, Cambridge University Hospitals NHS Foundation, Cambridge Biomedical Campus, Cambridge CB2 0QQ, UK; NIHR IBD BioResource; International Inflammatory Bowel Disease Genetics Consortium			NIHR_IBD_BioResource
Ruth	Penn		Ruth Penn	ruth.penn@nhs.net		Wycombe Hospital, High Wycombe, HP11 2TT, UK; NIHR IBD BioResource; International Inflammatory Bowel Disease Genetics Consortium			NIHR_IBD_BioResource
Ann	Perez-Beals		Ann Perez-Beals	RGCcollaborations@regeneron.com		Regeneron Genetics Center, Tarrytown, NY, USA; Regeneron Genetics Center			Regeneron_Genetics_Center
Inga	Peter		Inga Peter	inga.peter@mssm.edu	0000-0002-5638-9137	Icahn School of Medicine at Mount Sinai, New York, NY, USA; SHARE Consortium; International Inflammatory Bowel Disease Genetics Consortium			Sinai_Helmsley_Alliance_for_Research_Excellence_SHARE
Laurent	Peyrin-Biroulet		Laurent Peyrin-Biroulet	peyrinbiroulet@gmail.com		Department of Hepato-Gastroenterology, Centre hospitalier regional universitaire de Nancy, Nancy, France; International Inflammatory Bowel Disease Genetics Consortium			French_Collections_REMIND
Anne	Phillips		Anne Phillips	anne.phillips@york.nhs.uk		York Teaching Hospital (NHS) Foundation Trust, York YO31 8HE, UK; NIHR IBD BioResource; International Inflammatory Bowel Disease Genetics Consortium			NIHR_IBD_BioResource
Kath	Phillis		Kath Phillis	kathryn.phillis@nhs.net		Chesterfield Royal Hospital NHS Foundation Trust, Chesterfield , S44 5BL, UK; NIHR IBD BioResource; International Inflammatory Bowel Disease Genetics Consortium			NIHR_IBD_BioResource
Marieke	Pierik	J	Marieke J. Pierik	m.pierik@mumc.nl		Department of Gastroenterology and Hepatology, Maastricht University Medical Centre+, Maastricht, The Netherlands; International Inflammatory Bowel Disease Genetics Consortium			Netherlands_UMCG_Pearl_String_Initiative_PSI
Vincent	Plagnol		Vincent Plagnol	v.plagnol@ucl.ac.uk		University College London, London, UK			Ashkenazi_Jewish_Collections_UCL
Richard	Pollok		Richard Pollok	richard.pollok@nhs.net		Dept Gastroenterology, St Georges Foundation Trust NHS Hospitals, 2nd Floor Gosvenor Wing, London SW17 0QT, UK; NIHR IBD BioResource; International Inflammatory Bowel Disease Genetics Consortium			NIHR_IBD_BioResource
Cyriel Y	Ponsioen		Cyriel Y. Ponsioen	c.y.ponsioen@amsterdamumc.nl		Department of Gastroenterology and Hepatology, Amsterdam University Medical Centres, Amsterdam, The Netherlands; International Inflammatory Bowel Disease Genetics Consortium			Netherlands_UMCG_Pearl_String_Initiative_PSI
Nikolas	Pontikos		Nikolas Pontikos	n.pontikos@ucl.ac.uk	0000-0003-1782-4711	University College London, London, UK			Ashkenazi_Jewish_Collections_UCL
Jason	Portnoy		Jason Portnoy	RGCcollaborations@regeneron.com		Regeneron Genetics Center, Tarrytown, NY, USA; Regeneron Genetics Center			Regeneron_Genetics_Center
Sam	Powles		Sam Powles	sam.powles3@nhs.net		Torbay Hospital, Torquay TQ2 7AA, UK; NIHR IBD BioResource; International Inflammatory Bowel Disease Genetics Consortium			NIHR_IBD_BioResource
Mathilde	Poyet		Mathilde Poyet	mpoyet@mit.edu		Massachusetts Institute of Technology, Boston, MA, USA			The_Global_Microbiome_Conservancy_Biobank_GMC
Manasi	Pradhan		Manasi Pradhan	RGCcollaborations@regeneron.com		Regeneron Genetics Center, Tarrytown, NY, USA; Regeneron Genetics Center			Regeneron_Genetics_Center
Meena	Prasad		Meena Prasad	meena.anand.prasad@emory.edu		Emory University School of Medicine and Children’s Healthcare of Atlanta, Atlanta, GA, USA; International Inflammatory Bowel Disease Genetics Consortium			Pediatric_RISK_Stratification_Study
Natalie	Prescott		Natalie Prescott	natalie.prescott@kcl.ac.uk	0000-0002-5901-7371	Department of Medical and Molecular Genetics, Guy’s Hospital, London, SE1 9RT; UK IBD Genetics Consortium; International Inflammatory Bowel Disease Genetics Consortium			UK_Sanger_IBD_Collection
Cathryn	Preston		Cathryn Preston	cathryn.preston@bthft.nhs.uk		Bradford Royal Infirmary, Duckworth Lane, Bradford Teaching Hospitals NHS Foundation Trust BD9 6RJ, UK; NIHR IBD BioResource; International Inflammatory Bowel Disease Genetics Consortium			NIHR_IBD_BioResource
Ann	Pulver	E	Ann E. Pulver	aepulver@gmail.com		School of Medicine, Johns Hopkins University, Baltimore, MD, USA			Ashkenazi_Jewish_Collections_JHU
Krishna	Punuru	Pawan	Krishna Pawan Punuru	RGCcollaborations@regeneron.com		Regeneron Genetics Center, Tarrytown, NY, USA; Regeneron Genetics Center			Regeneron_Genetics_Center
Maria	Quintero	A	Maria A. Quintero	alejandra.quintero@cshs.org	0000-0003-2249-6564	Crohns and Colitis Center, Leonard M. Miller School of Medicine, University of Miami, Miami, FL, USA; NIDDK IBD Genetics Consortium; International Inflammatory Bowel Disease Genetics Consortium			NIDDK_IBDGC_Collection_Miami
Shervin	Rabizadeh		Shervin Rabizadeh	shervin.rabizadeh@cshs.org		F. Widjaja Inflammatory Bowel Disease Institute, Cedars Sinai Medical Center, Los Angeles, CA, USA; NIDDK IBD Genetics Consortium; International Inflammatory Bowel Disease Genetics Consortium			NIDDK_IBDGC_Collection_Cedars_Sinai
Laura	Raffals	E	Laura E. Raffals	Raffals.Laura@mayo.edu	0000-0002-5267-2592	Division of Gastroenterology & Hepatology, Mayo Clinic, Rochester, MN, USA; SPARC IBD Network; International Inflammatory Bowel Disease Genetics Consortium			Study_of_a_Prospective_Adult_Research_Cohort_with_IBD_SPARC
Monira	Rahman		Monira Rahman	monira.rahman@nhs.net		Surrey and Sussex Healthcare NHS Trust, East Surrey Hospital, Redhill RH1 5RH, UK; NIHR IBD BioResource; International Inflammatory Bowel Disease Genetics Consortium			NIHR_IBD_BioResource
Souad	Rahmouni		Souad Rahmouni	srahmouni@uliege.be	0000-0003-0956-0242	University of Liege, ULiege, Liege, Belgium; Belgium IBD Consortium; International Inflammatory Bowel Disease Genetics Consortium	SYSCID H2020 (ref. 733100); MyQuant (ref. 30770923) and BRIDGE (O.0006.22 – RG3124) projects from the Excellence of Science (EOS) program (FNRS, Fédération Wallonie-Bruxelles and FWO, Flemish Community), the CLIMAX (WELBIO-CR-2022 A) project from WELBIO (Walloon Region), the RHEAQT (T.0096.19) and IBD-GI-Seq (T.0190.19) projects from the FNRS (Fédération Wallonie-Bruxelles), the ARC RHEACT WITH H…	None	Belgium_IBD_Consortium_ULG
Tim	Raine		Tim Raine	tim.raine@nhs.net		Cambridge University Hospitals NHS Foundation Trust, Cambridge CB2 0QQ, UK; NIHR IBD BioResource; International Inflammatory Bowel Disease Genetics Consortium			NIHR_IBD_BioResource
Veera	Rajagopal		Veera Rajagopal	RGCcollaborations@regeneron.com		Regeneron Genetics Center, Tarrytown, NY, USA; Regeneron Genetics Center			Regeneron_Genetics_Center
Arvind	Ramadas		Arvind Ramadas	arvind.ramadas@nhs.net		James Cook University Hospital, Middlesbrough TS4 3BW, UK; NIHR IBD BioResource; International Inflammatory Bowel Disease Genetics Consortium			NIHR_IBD_BioResource
John	Ramage		John Ramage	john.ramage@hhft.nhs.uk		Basingstoke and North Hampshire Hospital, Basingstoke, RG24 9NA, UK; NIHR IBD BioResource; International Inflammatory Bowel Disease Genetics Consortium			NIHR_IBD_BioResource
Subramaniam	Ramakrishnan		Subramaniam Ramakrishnan	s.ramakrishnan1@nhs.net		Warrington & Halton hospitals NHS Foundation Trust, Warrington, WA5 1QG, UK; NIHR IBD BioResource; International Inflammatory Bowel Disease Genetics Consortium			NIHR_IBD_BioResource
Nadia	Rana		Nadia Rana	RGCcollaborations@regeneron.com		Regeneron Genetics Center, Tarrytown, NY, USA; Regeneron Genetics Center			Regeneron_Genetics_Center
Venkatesh	Ranganath		Venkatesh Ranganath	venkatesh.ranganath@bioresource.nihr.ac.uk		NIHR BioResource, Cambridge University Hospitals NHS Foundation, Cambridge Biomedical Campus, Cambridge CB2 0QQ, UK; NIHR IBD BioResource; International Inflammatory Bowel Disease Genetics Consortium			NIHR_IBD_BioResource
Ayesha	Rasool		Ayesha Rasool	RGCcollaborations@regeneron.com		Regeneron Genetics Center, Tarrytown, NY, USA; Regeneron Genetics Center			Regeneron_Genetics_Center
Paul	Rastall		Paul Rastall	paul.rastall@wales.nhs.uk		Prince Philip Hospital, Llanelli SA14 8QF, UK; NIHR IBD BioResource; International Inflammatory Bowel Disease Genetics Consortium			NIHR_IBD_BioResource
Jeffrey	Reid	G	Jeffrey G Reid	RGCcollaborations@regeneron.com		Regeneron Genetics Center, Tarrytown, NY, USA; Regeneron Genetics Center			Regeneron_Genetics_Center
Elizabeth	Renji		Elizabeth Renji	Elizabeth.Renji@alderhey.nhs.uk		Alder Hey Children’s Hospital, Liverpool L14 5AB, UK; NIHR IBD BioResource; International Inflammatory Bowel Disease Genetics Consortium			NIHR_IBD_BioResource
Joana	Revez		Joana Revez	RGCcollaborations@regeneron.com		Regeneron Genetics Center, Tarrytown, NY, USA; Regeneron Genetics Center			Regeneron_Genetics_Center
Raymond	Reynoso		Raymond Reynoso	RGCcollaborations@regeneron.com		Regeneron Genetics Center, Tarrytown, NY, USA; Regeneron Genetics Center			Regeneron_Genetics_Center
Moeen	Riaz		Moeen Riaz	RGCcollaborations@regeneron.com		Regeneron Genetics Center, Tarrytown, NY, USA; Regeneron Genetics Center			Regeneron_Genetics_Center
Jennifer	Rico-Varela		Jennifer Rico-Varela	RGCcollaborations@regeneron.com		Regeneron Genetics Center, Tarrytown, NY, USA; Regeneron Genetics Center			Regeneron_Genetics_Center
John	Rioux	D	John D. Rioux	john.david.rioux@umontreal.ca	0000-0001-7560-8326	Faculty of Medicine, Universite de Montreal, Montreal, Canada; Research Center Montreal Heart Institute, Montreal, Canada; NIDDK IBD Genetics Consortium; International Inflammatory Bowel Disease Genetics Consortium	The National Institute of Diabetes and Digestive and Kidney Diseases (U01_DK062432); Canada Research Chair (#2306250); Genome Canada (# GPH-129341, with contributions from Génome Québec, the government of Canada, and the Ministère de l’enseignement supérieur, de la recherche, de la science et de la technologie du Québec, the Canadian Institutes of Health Research)	None	Canadian_IBD_Collections_IGENOMED; Canadian_IBD_Collections_IMAGINE; NIDDK_IBDGC_Collection_Montreal; Canadian_IBD_Collections_Genome_Quebec_GENIZON; Canadian_IBD_Collections_Manitoba
Marie-Ève	Rivard		Marie-Ève Rivard	marie-eve.rivard@inflammgen.org		Montreal Heart Institute, Research Center, Montreal, Canada; International Inflammatory Bowel Disease Genetics Consortium		None	Canadian_IBD_Collections_IGENOMED
Johannie	Rivera-Picart		Johannie Rivera-Picart	RGCcollaborations@regeneron.com		Regeneron Genetics Center, Tarrytown, NY, USA; Regeneron Genetics Center			Regeneron_Genetics_Center
Juan	Rodriguez-Flores		Juan Rodriguez-Flores	RGCcollaborations@regeneron.com		Regeneron Genetics Center, Tarrytown, NY, USA; Regeneron Genetics Center			Regeneron_Genetics_Center
Larizbeth	Romero		Larizbeth Romero	RGCcollaborations@regeneron.com		Regeneron Genetics Center, Tarrytown, NY, USA; Regeneron Genetics Center			Regeneron_Genetics_Center
Joel	Rosh		Joel Rosh	jrosh1@northwell.edu		Cohen Children's Medical Center, Queens, NY, USA; International Inflammatory Bowel Disease Genetics Consortium			Predicting_Response_to_Standardised_Paediatric_Colitis_Therapy_PROTECT
Jonathan	Ross		Jonathan Ross	RGCcollaborations@regeneron.com		Regeneron Genetics Center, Tarrytown, NY, USA; Regeneron Genetics Center			Regeneron_Genetics_Center
David	Rubin		David Rubin	drubin@medicine.bsd.uchicago.edu		University of Chicago Medicine, Chicago, IL, USA; SHARE Consortium; International Inflammatory Bowel Disease Genetics Consortium			Sinai_Helmsley_Alliance_for_Research_Excellence_SHARE
Kirk	Russ		Kirk Russ	kruss@uabmc.edu	0000-0002-3088-7277	Division of Gastroenterology and Hepatology, Department of Medicine, University of Alabama, Birmingham, Alabama, USA; SPARC IBD Network; NIDDK IBD Genetics Consortium; International Inflammatory Bowel Disease Genetics Consortium		None	NIDDK_IBDGC_Collection_Rutgers_JHU; Study_of_a_Prospective_Adult_Research_Cohort_with_IBD_SPARC
Paivi	Saavalainen		Päivi Saavalainen	paivi.saavalainen@helsinki.fi		Research Programs Unit, Immunobiology, University of Helsinki, Helsinki, Finland			Finnish_Collections
Ksenija	Sabic		Ksenija Sabic	ksenija.sabic@mssm.edu	0000-0001-9566-0324	Pathology, Molecular & Cell Based Medicine, Icahn School of Medicine at Mount Sinai, New York, NY, USA; NIDDK IBD Genetics Consortium; International Inflammatory Bowel Disease Genetics Consortium			NIDDK_IBDGC_Collection_MSSM
Dariush	Sadigh		Dariush Sadigh	dariush.sadigh@nhs.net		Whittington Hospital, London N19 5NF, UK; NIHR IBD BioResource; International Inflammatory Bowel Disease Genetics Consortium			NIHR_IBD_BioResource
Sumona	Saha		Sumona Saha	ssaha@medicine.wisc.edu	0000-0002-3271-9904	Department of Medicine, University of Wisconsin School of Medicine and Public Health, Madison, WI, USA; SPARC IBD Network; International Inflammatory Bowel Disease Genetics Consortium			Study_of_a_Prospective_Adult_Research_Cohort_with_IBD_SPARC
George	Salem		George Salem	George-Salem@ouhsc.edu	0000-0003-4985-2514	Department of Internal Medicine, Section of Digestive Diseases and Nutrition, The University of Oklahoma Health Science Center, Oklahoma City, Oklahoma, USA􀀃; NIDDK IBD Genetics Consortium; International Inflammatory Bowel Disease Genetics Consortium		None	NIDDK_IBDGC_Collection_Rutgers_JHU
William	Salerno		William Salerno	RGCcollaborations@regeneron.com		Regeneron Genetics Center, Tarrytown, NY, USA; Regeneron Genetics Center			Regeneron_Genetics_Center
Bruce	Sands		Bruce Sands	bruce.sands@mssm.edu	0000-0001-5762-5042	Icahn School of Medicine at Mount Sinai, New York, NY, USA; SHARE Consortium; International Inflammatory Bowel Disease Genetics Consortium			Sinai_Helmsley_Alliance_for_Research_Excellence_SHARE; Mount_Sinai_Crohn_s_and_Colitis_Registry_MSCCR
Michael	Sargent		Michael Sargent	michael.sargent@umanitoba.ca		University of Manitoba, Winnipeg, Manitoba, Canada; International Inflammatory Bowel Disease Genetics Consortium			Canadian_IBD_Collections_Manitoba
R.	Sartor	Balfour	R. Balfour Sartor	ryan_balfour_sartor@med.unc.edu	0000-0002-7820-632X	Center for Gastrointestinal Biology and Disease, University of North Carolina School of Medicine, Chapel Hill, NC, USA; SHARE Consortium			Sinai_Helmsley_Alliance_for_Research_Excellence_SHARE
Mudasar	Sarwar		Mudasar Sarwar	RGCcollaborations@regeneron.com		Regeneron Genetics Center, Tarrytown, NY, USA; Regeneron Genetics Center			Regeneron_Genetics_Center
Jack	Satsangi		Jack Satsangi	jack.satsangi@ndm.ox.ac.uk		Translational Gastroenterology Unit, John Radcliffe Hospital, Headley Way, Headington, Oxford OX3 9DS; NIHR IBD BioResource; UK IBD Genetics Consortium; International Inflammatory Bowel Disease Genetics Consortium			UK_Sanger_IBD_Collection; NIHR_IBD_BioResource
John	Saunders		John Saunders	j.saunders1@nhs.net		Royal United Hospital, Royal United Hospitals NHS Foundation Trust, Combe Park, Bath, Avon BA1 3NG, UK; NIHR IBD BioResource; International Inflammatory Bowel Disease Genetics Consortium			NIHR_IBD_BioResource
Aleksejs	Sazonovs		Aleksejs Sazonovs	Alesaz@dcm.aau.dk		Genomics of Inflammation and Immunity Group, Human Genetics Programme, Wellcome Sanger Institute, Wellcome Genome Campus, Hinxton, Cambridgeshire, UK; International Inflammatory Bowel Disease Genetics Consortium			Sanger_Working_Group
Eric	Schadt		Eric Schadt	eric.schadt@mssm.edu		Icahn School of Medicine at Mount Sinai, New York, NY, USA; International Inflammatory Bowel Disease Genetics Consortium			Mount_Sinai_Crohn_s_and_Colitis_Registry_MSCCR
Ricardo	Schiavo		Ricardo Schiavo	RGCcollaborations@regeneron.com		Regeneron Genetics Center, Tarrytown, NY, USA; Regeneron Genetics Center			Regeneron_Genetics_Center
Elena	Schiff	R	Elena R. Schiff	e.schiff@ucl.ac.uk	0000-0002-9848-1302	University College London, London, UK			Ashkenazi_Jewish_Collections_UCL
Stefan	Schreiber		Stefan Schreiber	s.schreiber@mucosa.de	0000-0003-2254-7771	Christian-Albrechts-University of Kiel and University Medical Center Schleswig-Holstein, Kiel, Germany; International Inflammatory Bowel Disease Genetics Consortium	The German CCIM cohort acknowledges the German Excellence Initiative EXC 2167 and IMI Programm of the EU ("3TR"), and the European Regional Development Fund 01.2.2-LMT-K-718-04-0003.	No	CCIM_German_Cohort
Philip	Schumm		L. Philip Schumm	pschumm@uchicago.edu		Department of Public Health Sciences, University of Chicago, Chicago, IL, USA; NIDDK IBD Genetics Consortium			NIDDK_IBDGC_Collection_MSSM
Marc	Schwartz	B	Marc B. Schwartz	mbs53@pitt.edu		University of Pittsburgh, Pittsburgh, PA, USA; NIDDK IBD Genetics Consortium; International Inflammatory Bowel Disease Genetics Consortium			NIDDK_IBDGC_Collection_Pitt
Randi	Schwartz		Randi Schwartz	RGCcollaborations@regeneron.com		Regeneron Genetics Center, Tarrytown, NY, USA; Regeneron Genetics Center			Regeneron_Genetics_Center
Glyn	Scott		Glyn Scott	glyn.scott@nhs.net		William Harvey Hospital, Ashford TN24 0LZ, UK; Queen Elizabeth the Queen Mother Hospital, Margate CT9 4AN, UK; NIHR IBD BioResource; International Inflammatory Bowel Disease Genetics Consortium			NIHR_IBD_BioResource
Elizabeth	Scoville	A	Elizabeth A. Scoville	elizabeth.a.scoville@vumc.org	0000-0001-5326-2221	University of Pittsburgh, Pittsburgh, PA, USA; SPARC IBD Network; International Inflammatory Bowel Disease Genetics Consortium			Study_of_a_Prospective_Adult_Research_Cohort_with_IBD_SPARC
Shaji	Sebastian		Shaji Sebastian	shaji.sebastian4@nhs.net		Hull Royal Infirmary, Hull, HU3 2JZ, UK; NIHR IBD BioResource; International Inflammatory Bowel Disease Genetics Consortium			NIHR_IBD_BioResource
Anthony	Segal	W	Anthony W. Segal	t.segal@ucl.ac.uk		University College London, London, UK			Ashkenazi_Jewish_Collections_UCL
Philippe	Seksik		Philippe Seksik	pseksik@gmail.com	0000-0003-3596-9893	Department of Gastroenterology, Sorbonne Universite, INSERM, Centre de Recherche Saint-Antoine, CRSA, AP-HP, Saint-Antoine Hospital, Paris, France; International Inflammatory Bowel Disease Genetics Consortium			French_Collections_SUIVITHEQUE; French_Collections_REMIND
Christian	Selinger		Christian Selinger	christian.selinger@nhs.net		St. James’s University Hospital, Leeds LS9 7TF, UK; NIHR IBD BioResource; International Inflammatory Bowel Disease Genetics Consortium			NIHR_IBD_BioResource
Melanie	Serrero		Melanie Serrero	melanie.serrero@ap-hm.fr		Department of Gastroenterology, Centre Hospitalier Universitaire (CHU) Marseille, Marseille, France; International Inflammatory Bowel Disease Genetics Consortium			French_Collections_REMIND
Sherif	Shabana		Sherif Shabana	sherif.shabana@ncic.nhs.uk		Cumberland Infirmary, Carlisle CA2 7HY, UK; NIHR IBD BioResource; International Inflammatory Bowel Disease Genetics Consortium			NIHR_IBD_BioResource
Rakesh	Shah		Rakesh Shah	rakesh.shah@meht.nhs.uk		Broomfield Hospital, Chelmsford CM1 7ET, UK; NIHR IBD BioResource; International Inflammatory Bowel Disease Genetics Consortium			NIHR_IBD_BioResource
Mohammed	Sharip		Mohammed Sharip	mohammed.sharip@nhs.net		Department of Gastroenterology, Cambridge University Hospitals NHS Foundation Trust, Cambridge, UK; UK IBD Genetics Consortium; NIHR IBD BioResource; International Inflammatory Bowel Disease Genetics Consortium			UK_Sanger_IBD_Collection; NIHR_IBD_BioResource
Dan	Sharpstone		Dan Sharpstone	dan.sharpstone@wsh.nhs.uk		West Suffolk NHS Foundation Trust, Bury St Edmunds IP332QZ, UK; NIHR IBD BioResource; International Inflammatory Bowel Disease Genetics Consortium			NIHR_IBD_BioResource
Rasha	Shawky		Rasha Shawky	rasha.shawky@bioresource.nihr.ac.uk		NIHR BioResource, Cambridge University Hospitals NHS Foundation, Cambridge Biomedical Campus, Cambridge CB2 0QQ, UK; NIHR IBD BioResource; International Inflammatory Bowel Disease Genetics Consortium			NIHR_IBD_BioResource
Sophy	Shedwell		Sophy Shedwell	sophy.shedwell@qehkl.nhs.uk		Queen Elizabeth Hospital, King's Lynn PE30 4ET, UK; NIHR IBD BioResource; International Inflammatory Bowel Disease Genetics Consortium			NIHR_IBD_BioResource
Christopher	Sheen		Christopher Sheen	christopher.sheen1@nhs.net		St Mary's Hospital, London W2 1NY, UK; NIHR IBD BioResource; International Inflammatory Bowel Disease Genetics Consortium			NIHR_IBD_BioResource
Shehzad	Sheikh	Z	Shehzad Z. Sheikh	shehzad_sheikh@med.unc.edu	0000-0002-4238-3674	Center for Gastrointestinal Biology and Disease, University of North Carolina School of Medicine, Chapel Hill, NC, USA; SHARE Consortium; International Inflammatory Bowel Disease Genetics Consortium			Sinai_Helmsley_Alliance_for_Research_Excellence_SHARE
Richard	Shenderey		Richard Shenderey	r.shenderey@nhs.net		Airedale General Hospital, Keighley BD20 6TD, UK; NIHR IBD BioResource; International Inflammatory Bowel Disease Genetics Consortium			NIHR_IBD_BioResource
Achuth	Shenoy		Achuth Shenoy	achuth.shenoy@esneft.nhs.uk		Colchester General Hospital, Colchester, CO4 5JL, UK; NIHR IBD BioResource; International Inflammatory Bowel Disease Genetics Consortium			NIHR_IBD_BioResource
Dhruv	Shidhaye		Dhruv Shidhaye	RGCcollaborations@regeneron.com		Regeneron Genetics Center, Tarrytown, NY, USA; Regeneron Genetics Center			Regeneron_Genetics_Center
Udi	Shmueli		Udi Shmueli	udi.shmueli@ngh.nhs.uk		Northampton General Hospital Trust, Northampton, NN1 5BD, UK; NIHR IBD BioResource; International Inflammatory Bowel Disease Genetics Consortium			NIHR_IBD_BioResource
Richa	Shukla		Richa Shukla	richa.shukla@bcm.edu	0009-0000-7523-2568	Division of Gastroenterology, Baylor College of Medicine, Houston, Texas, USA; NIDDK IBD Genetics Consortium; SPARC IBD Network; International Inflammatory Bowel Disease Genetics Consortium			Study_of_a_Prospective_Adult_Research_Cohort_with_IBD_SPARC; NIDDK_IBDGC_Collection_Rutgers_JHU
Alan	Shuldiner		Alan Shuldiner	RGCcollaborations@regeneron.com		Regeneron Genetics Center, Tarrytown, NY, USA; Regeneron Genetics Center			Regeneron_Genetics_Center
Yih-harn	Siaw		Yih-harn Siaw	yih-harn.siaw@nhs.net		Hillingdon Hospital, Uxbridge UB8 3NN, UK; NIHR IBD BioResource; International Inflammatory Bowel Disease Genetics Consortium			NIHR_IBD_BioResource
Sunilbe	Siceron		Sunilbe Siceron	RGCcollaborations@regeneron.com		Regeneron Genetics Center, Tarrytown, NY, USA; Regeneron Genetics Center			Regeneron_Genetics_Center
Carlo	Sidore		Carlo Sidore	RGCcollaborations@regeneron.com		Regeneron Genetics Center, Tarrytown, NY, USA; Regeneron Genetics Center			Regeneron_Genetics_Center
Jon	Silver		Jon Silver	RGCcollaborations@regeneron.com		Regeneron Genetics Center, Tarrytown, NY, USA; Regeneron Genetics Center			Regeneron_Genetics_Center
Mark	Silverberg	S	Mark S. Silverberg	mark.silverberg@sinaihealth.ca	0000-0001-7248-9501	Mount Sinai Hospital, Toronto, Ontario, Canada; NIDDK IBD Genetics Consortium; International Inflammatory Bowel Disease Genetics Consortium	NIDDK grant number: U01 DK062423		NIDDK_IBDGC_Collection_Toronto
Katherine	Siminovitch		Katherine Siminovitch	RGCcollaborations@regeneron.com		Regeneron Genetics Center, Tarrytown, NY, USA; Regeneron Genetics Center			Regeneron_Genetics_Center
Alison	Simmons		Alison Simmons	alison.simmons@ndm.ox.ac.uk		John Radcliffe Hospital, Oxford OX3 9DU, UK; NIHR IBD BioResource; International Inflammatory Bowel Disease Genetics Consortium			NIHR_IBD_BioResource
Rachel	Simpkins		Rachel Simpkins	rachel.simpkins@bioresource.nihr.ac.uk		Royal Bolton Hospital, Bolton, BL4 0JR, UK; NIHR IBD BioResource; International Inflammatory Bowel Disease Genetics Consortium			NIHR_IBD_BioResource
Claire	Simpson	L	Claire L. Simpson	csimps17@uthsc.edu	0000-0003-2244-7690	Department of Genetics, Genomics, and Informatics; University of Tennessee Health Science Center, Memphis, Tennessee, USA; NIDDK IBD Genetics Consortium; International Inflammatory Bowel Disease Genetics Consortium		None	NIDDK_IBDGC_Collection_Rutgers_JHU
Salil	Singh		Salil Singh	salil.singh@boltonft.nhs.uk		Royal Bolton Hospital, Bolton, BL4 0JR, UK; NIHR IBD BioResource; International Inflammatory Bowel Disease Genetics Consortium			NIHR_IBD_BioResource
Leena	Sinha		Leena Sinha	leena.sinha@nhs.net		Queens Hospital, Ground Floor, Orange Zone, Clinical Research Centre, Rom Valley Way, Romford, RM7 0AG, UK; NIHR IBD BioResource; International Inflammatory Bowel Disease Genetics Consortium			NIHR_IBD_BioResource
Ganesh	Sivaji		Ganesh Sivaji	g.sivaji@nhs.net		Harrogate and District NHS Foundation Trust, Harrogate HG2 7SX, UK; NIHR IBD BioResource; International Inflammatory Bowel Disease Genetics Consortium			NIHR_IBD_BioResource
Kimberly	Skead		Kimberly Skead	RGCcollaborations@regeneron.com		Regeneron Genetics Center, Tarrytown, NY, USA; Regeneron Genetics Center			Regeneron_Genetics_Center
Jurgita	Skieceviciene		Jurgita Skieceviciene	jurgita.skieceviciene@lsmuni.lt	0000-0002-4893-6612	Department of Gastroenterology and Institute for Digestive Research, Lithuanian University of Health Sciences, Kaunas, Lithuania; International Inflammatory Bowel Disease Genetics Consortium			Lithuanian_IBD_cohort
Katherine	Smith		Katherine (Katie) Smith	katie.smith@ydh.nhs.uk		Clinical Investigation and Research Unit, Level 10,Royal Alex Childrens County Hospital, Brighton, BN2 5BE, UK; NIHR IBD BioResource; International Inflammatory Bowel Disease Genetics Consortium			NIHR_IBD_BioResource
Melissa	Smith		Melissa Smith	melissa.smith21@nhs.net		Royal Surrey County Hospital, Guildford GU2 7XX, UK; NIHR IBD BioResource; International Inflammatory Bowel Disease Genetics Consortium			NIHR_IBD_BioResource
Paul	Smith		Paul Smith	paul.a.smith@wwl.nhs.uk		Royal Albert Edward Infirmary, Wigan WN1 2NN, UK; NIHR IBD BioResource; International Inflammatory Bowel Disease Genetics Consortium			NIHR_IBD_BioResource
Phil	Smith	J	Phil J Smith	drphilipjsmithbsg@gmail.com	0000-0003-1568-3978	Department of Gastroenterology, Royal Liverpool Hospital, Liverpool University Hospitals NHS Foundation Trust, Liverpool L7 8YE, UK; NIHR IBD BioResource; International Inflammatory Bowel Disease Genetics Consortium			NIHR_IBD_BioResource
Alicia	Smith		Alicia K. Smith	alicia.smith@emory.edu	0000-0002-8537-5156	Department of Gynecology and Obstetrics, Emory University School of Medicine, Atlanta, GA, USA; International Inflammatory Bowel Disease Genetics Consortium			Pediatric_RISK_Stratification_Study
Ryan	Smith		Ryan Smith	RGCcollaborations@regeneron.com		Regeneron Genetics Center, Tarrytown, NY, USA; Regeneron Genetics Center			Regeneron_Genetics_Center
Scott	Snapper	B	Scott B. Snapper	Scott.Snapper@childrens.harvard.edu	0000-0003-0267-4247	Division of Gastroenterology, Hepatology and Endoscopy, Department of Medicine, Brigham and Women's Hospital & Harvard Medical School, Boston, MA, USA; Division of Gastroenterology, Hepatology and Nutrition, Department of Pediatrics. Boston Children's Hospital & Harvard Medical School, Boston, MA, USA; SPARC IBD Network; International Inflammatory Bowel Disease Genetics Consortium			Study_of_a_Prospective_Adult_Research_Cohort_with_IBD_SPARC
Harry	Sokol		Harry Sokol	harry.sokol@gmail.com	0000-0002-2914-1822	Department of Gastroenterology, Sorbonne Universite, INSERM, Centre de Recherche Saint-Antoine, CRSA, AP-HP, Saint-Antoine Hospital, Paris, France.; International Inflammatory Bowel Disease Genetics Consortium			French_Collections_SUIVITHEQUE
Gina	Solari		Gina Solari	RGCcollaborations@regeneron.com		Regeneron Genetics Center, Tarrytown, NY, USA; Regeneron Genetics Center			Regeneron_Genetics_Center
Matthew	Solomonson		Matthew Solomonson	msolomon@broadinstitute.org	0000-0002-5344-9026	Program in Medical and Population Genetics, The Broad Institute of MIT and Harvard, Cambridge, MA, USA			Broad_Working_Group
Hari	Somineni		Hari Somineni	hari.somineni@gmail.com		Department of Pediatrics, Emory University School of Medicine and Children’s Healthcare of Atlanta, GA, Atlanta, GA, USA			Pediatric_RISK_Stratification_Study
Kyuyoung	Song		Kyuyoung Song	kysong0530@gmail.com		Asan Medical Center, Seoul, South Korea; International Inflammatory Bowel Disease Genetics Consortium			Asan_Medical_Center_AMC_IBD_Collection
Thean	Soon Chew		Thean Soon Chew	theanchew@nhs.net		Sheffield Teaching Hospital, Sheffield S10 2JF, UK; NIHR IBD BioResource; International Inflammatory Bowel Disease Genetics Consortium			NIHR_IBD_BioResource
Olukayode	Sosina		Olukayode Sosina	RGCcollaborations@regeneron.com		Regeneron Genetics Center, Tarrytown, NY, USA; Regeneron Genetics Center			Regeneron_Genetics_Center
Michael	Sprakes		Michael Sprakes	michael.sprakes@nhs.net		Pinderfields Hospital, Wakefield, WF1 4DG, UK; NIHR IBD BioResource; International Inflammatory Bowel Disease Genetics Consortium			NIHR_IBD_BioResource
Sanjay	Sreeram		Sanjay Sreeram	RGCcollaborations@regeneron.com		Regeneron Genetics Center, Tarrytown, NY, USA; Regeneron Genetics Center			Regeneron_Genetics_Center
Eli	Stahl		Eli Stahl	RGCcollaborations@regeneron.com		Regeneron Genetics Center, Tarrytown, NY, USA; Regeneron Genetics Center			Regeneron_Genetics_Center
Helen	Steed		Helen Steed	helen.steed@nhs.net		New Cross Hospital of The Royal Wolverhampton NHS Trust, Wolverhampton, WV10 0QP, UK; NIHR IBD BioResource; International Inflammatory Bowel Disease Genetics Consortium			NIHR_IBD_BioResource
Alan	Steel		Alan Steel	alan.steel@liverpoolft.nhs.uk		The Royal Liverpool University Hospital, Liverpool L7 8YE, UK; NIHR IBD BioResource; International Inflammatory Bowel Disease Genetics Consortium			NIHR_IBD_BioResource
Joanne	Stempak	M	Joanne M. Stempak	joanne.stempak@sinaihealth.ca	0009-0001-6510-8608	Zane Cohen Centre for Digestive Diseases, Lunenfeld-Tanenbaum Research Institute, Sinai Health System, Toronto, ON, Canada; NIDDK IBD Genetics Consortium; International Inflammatory Bowel Disease Genetics Consortium			NIDDK_IBDGC_Collection_Toronto
Christine	Stevens	R	Christine R. Stevens	stevens@broadinstitute.org	0000-0002-2621-2234	Program in Medical and Population Genetics, The Broad Institute of MIT and Harvard, Cambridge, MA, USA; Stanley Center for Psychiatric Research, The Broad Institute of MIT and Harvard, Cambridge, MA, USA; Analytic and Translational Genetics Unit, Department of Medicine, Massachusetts General Hospital, Boston, MA, USA; International Inflammatory Bowel Disease Genetics Consortium			Broad_Working_Group
Kathy	Stirrups		Kathy Stirrups	kathy.stirrups@bioresource.nihr.ac.uk		NIHR BioResource, Cambridge University Hospitals NHS Foundation, Cambridge Biomedical Campus, Cambridge CB2 0QQ, UK; NIHR IBD BioResource; International Inflammatory Bowel Disease Genetics Consortium			NIHR_IBD_BioResource
Sreedhar	Subramanian		Sreedhar Subramanian	sreedhar.subramanian@liverpoolft.nhs.uk		Royal Liverpool & Broadgreen University Hospital, Liverpool L7 8XP, UK; NIHR IBD BioResource; International Inflammatory Bowel Disease Genetics Consortium			NIHR_IBD_BioResource
Jae	Sul	Soon	Jae Soon Sul	RGCcollaborations@regeneron.com		Regeneron Genetics Center, Tarrytown, NY, USA; Regeneron Genetics Center			Regeneron_Genetics_Center
Benjamin	Sultan		Benjamin Sultan	RGCcollaborations@regeneron.com		Regeneron Genetics Center, Tarrytown, NY, USA; Regeneron Genetics Center			Regeneron_Genetics_Center
Dylan	Sun		Dylan Sun	dylan.sun@regeneron.com	0009-0002-3479-2854	Regeneron Genetics Center, Tarrytown, NY, USA; International Inflammatory Bowel Disease Genetics Consortium		No	CCIM_German_Cohort
Kathie	Sun		Kathie Sun	RGCcollaborations@regeneron.com		Regeneron Genetics Center, Tarrytown, NY, USA; Regeneron Genetics Center			Regeneron_Genetics_Center
Luanluan	Sun		Luanluan Sun	RGCcollaborations@regeneron.com		Regeneron Genetics Center, Tarrytown, NY, USA; Regeneron Genetics Center			Regeneron_Genetics_Center
Mira	Tang		Mira Tang	RGCcollaborations@regeneron.com		Regeneron Genetics Center, Tarrytown, NY, USA; Regeneron Genetics Center			Regeneron_Genetics_Center
Stephan	Targan	R.	Stephan R. Targan	stephan.targan@cshs.org		F. Widjaja Inflammatory Bowel Disease Institute, Cedars Sinai Medical Center, Los Angeles, CA, USA; NIDDK IBD Genetics Consortium; International Inflammatory Bowel Disease Genetics Consortium			NIDDK_IBDGC_Collection_Cedars_Sinai
Christopher	Tastad		Christopher Tastad	christopher.tastad@mssm.edu	0000-0002-8745-7163	Pathology, Molecular & Cell Based Medicine, Icahn School of Medicine at Mount Sinai, New York, NY, USA; NIDDK IBD Genetics Consortium; International Inflammatory Bowel Disease Genetics Consortium			NIDDK_IBDGC_Collection_MSSM
Byron	Theron		Byron Theron	byrontheron@nhs.net		Northern Devon Healthcare NHS Trust, North Devon District Hospital, Barnstaple, EX31 4JB, UK; NIHR IBD BioResource; International Inflammatory Bowel Disease Genetics Consortium			NIHR_IBD_BioResource
Iola	Thomas		Iola Thomas	iola.thomas@wales.nhs.uk		Ysbyty Gwynedd, Bangor LL57 2PW, UK; NIHR IBD BioResource; International Inflammatory Bowel Disease Genetics Consortium			NIHR_IBD_BioResource
Hartley	Thomas		Hartley Thomas	thomas.hartley@mft.nhs.uk		Manchester University NHS Foundation Trust, University of Manchester, UK; UK IBD Genetics Consortium; International Inflammatory Bowel Disease Genetics Consortium			UK_Sanger_IBD_Collection
Julie	Thompson		Julie Thompson	julie.thompson@mhi-rc.org		Research Center Montreal Heart Institute, Montreal, Canada; NIDDK IBD Genetics Consortium; International Inflammatory Bowel Disease Genetics Consortium		None	NIDDK_IBDGC_Collection_Montreal; Canadian_IBD_Collections_IGENOMED
Timothy	Thornton		Timothy Thornton	RGCcollaborations@regeneron.com		Regeneron Genetics Center, Tarrytown, NY, USA; Regeneron Genetics Center			Regeneron_Genetics_Center
Judith	Tidbury		Judith (Jude) Tidbury	judith.tidbury@nhs.net		C/O R&D, Polegate Ward, Eastbourne DGH, Kings Drive, Eastbourne, E. Sussex BN21 2UD, UK; NIHR IBD BioResource; International Inflammatory Bowel Disease Genetics Consortium			NIHR_IBD_BioResource
Busiswa	Titchmarsh		Busiswa Titchmarsh	busiswa.vuyeleletitchmarsh@nhs.net		Department of Gastroenterology, Cambridge University Hospitals NHS Foundation Trust, Cambridge CB2 0QQ, UK; NIHR IBD BioResource; International Inflammatory Bowel Disease Genetics Consortium			NIHR_IBD_BioResource
Philip	Tombleson		Philip Tombleson	philip.tombleson@kcl.ac.uk		Department of Medical and Molecular Genetics at King's College London, Guy's Hospital, London, SE1 9RT; UK IBD Genetics Consortium; International Inflammatory Bowel Disease Genetics Consortium			UK_Sanger_IBD_Collection
Mark	Tremelling		Mark Tremelling	mark.tremelling@nnuh.nhs.uk		Gastroenterology Department, Norfolk and Norwich University Hospitals NHS Foundation Trust, Norwich, UK; UK IBD Genetics Consortium; International Inflammatory Bowel Disease Genetics Consortium			UK_Sanger_IBD_Collection
Xavier	Treton		Xavier Treton	xtreton@gmail.com		Gastroenterology Department, Hôpital Beaujon, MICI et Assistance Nutritive, APHP, Paris, France; International Inflammatory Bowel Disease Genetics Consortium			French_Collections_REMIND
Karen	Tricker		Karen Tricker	Karen.Tricker@mft.nhs.uk		Manchester University NHS Foundation Trust, University of Manchester, UK; UK IBD Genetics Consortium; International Inflammatory Bowel Disease Genetics Consortium			UK_Sanger_IBD_Collection
Dan	Turner		Dan Turner	turnerd@szmc.org.il	0000-0001-5160-868X	Shaare Zedek Medical Center, The Eisenberg R&D Authority, The Hebrew University of Jerusalem, Israel			Ashkenazi_Jewish_Collections_SZMC
Marcus	Tutert		Marcus Tutert	marcus.tutert1@gmail.com		Genomics of Inflammation and Immunity Group, Human Genetics Programme, Wellcome Sanger Institute, Wellcome Genome Campus, Hinxton, Cambridgeshire, UK; International Inflammatory Bowel Disease Genetics Consortium			Sanger_Working_Group
Gannie	Tzoneva		Gannie Tzoneva	RGCcollaborations@regeneron.com		Regeneron Genetics Center, Tarrytown, NY, USA; Regeneron Genetics Center			Regeneron_Genetics_Center
Holm	Uhlig	H	Holm H. Uhlig	holm.uhlig@ndm.ox.ac.uk		Translational Gastroenterology Unit and Biomedical Research Centre, Nuffield Department of Clinical Medicine, Experimental Medicine Division, University of Oxford, Oxford, UK; Department of Pediatrics, John Radcliffe Hospital, Oxford, UK; UK IBD Genetics Consortium; International Inflammatory Bowel Disease Genetics Consortium			UK_Sanger_IBD_Collection; NIHR_IBD_BioResource
Ryan	Ungaro		Ryan Ungaro	ryan.ungaro@mssm.edu		Icahn School of Medicine at Mount Sinai, New York, NY, USA; International Inflammatory Bowel Disease Genetics Consortium		Will provide on request	Mount_Sinai_Crohn_s_and_Colitis_Registry_MSCCR
Andrea	van der Meulen-de Jong	E	Andrea E van der Meulen-de Jong	ae.meulen@lumc.nl		Department of Gastroenterology and Hepatology, Leiden University Medical Centre, Leiden the Netherlands; International Inflammatory Bowel Disease Genetics Consortium			Netherlands_UMCG_Pearl_String_Initiative_PSI
Kristel	Van Steen		Kristel Van Steen	kristel.vansteen@uliege.be		University of Liege, ULiege, Liege, Belgium; Belgium IBD Consortium; International Inflammatory Bowel Disease Genetics Consortium	MLCARE HEurope (ref. 101226456); PRS2PM (ref. T029424F; FNRS, Fédération Wallonie-Bruxelles)		Belgium_IBD_Consortium_ULG
Deven	Vani		Deven Vani	deven.vani@nhs.net		Pinderfields Hospital, Wakefield, WF1 4DG, UK; NIHR IBD BioResource; International Inflammatory Bowel Disease Genetics Consortium			NIHR_IBD_BioResource
Eric	Vasiliauskas		Eric Vasiliauskas	eric.vasiliauskas@cshs.org		F. Widjaja Inflammatory Bowel Disease Institute, Cedars Sinai Medical Center, Los Angeles, CA, USA; NIDDK IBD Genetics Consortium; International Inflammatory Bowel Disease Genetics Consortium			NIDDK_IBDGC_Collection_Cedars_Sinai
Sai	Vasireddy	Lakshmi	Sai Lakshmi Vasireddy	RGCcollaborations@regeneron.com		Regeneron Genetics Center, Tarrytown, NY, USA; Regeneron Genetics Center			Regeneron_Genetics_Center
Sailaja	Vedantam		Sailaja Vedantam	RGCcollaborations@regeneron.com		Regeneron Genetics Center, Tarrytown, NY, USA; Regeneron Genetics Center			Regeneron_Genetics_Center
Suresh	Venkateswaran		Suresh Venkateswaran	suresh.venkateswaran@emory.edu		Emory University School of Medicine and Children’s Healthcare of Atlanta, Atlanta, GA, USA; International Inflammatory Bowel Disease Genetics Consortium			Pediatric_RISK_Stratification_Study
Ajay	Verma		Ajay Verma	ajay.verma@nhs.net		Kettering General Hospital NHS Foundation Trust, Kettering, NN16 8UZ, UK; NIHR IBD BioResource; International Inflammatory Bowel Disease Genetics Consortium			NIHR_IBD_BioResource
Séverine	Vermeire		Séverine Vermeire	severine.vermeire@kuleuven.be	0000-0001-9942-3019	University Hospitals Leuven, Leuven, Belgium; Department of Chronic Diseases and Metabolism, KU Leuven, Leuven, Belgium; Belgium IBD Consortium; International Inflammatory Bowel Disease Genetics Consortium		Séverine Vermeire receives financial support for research from AbbVie, J&J, Pfizer, Takeda and Galapagos; receives speakers’ and consultancy fees from AbbVie, Abivax, AbolerIS Pharma, AgomAb, Alimentiv, Arena Pharmaceuticals, AstraZeneca, BMS, Boehringer Ingelheim, Celgene, Cytoki Pharma, Dr Falk Pharma, Ferring, Galapagos, Genentech-Roche, Gilead, GSK, Hospira, Imidomics, Janssen, J&J, Lilly, Ma…	Belgium_IBD_Consortium_Leuven
Marie-Pier	Verpaelst		Marie-Pier Verpaelst	marie-pier.verpaelst.chum@ssss.gouv.qc.ca		Centre Hospitalier de l'Universite de Montreal, Montreal, Canada; International Inflammatory Bowel Disease Genetics Consortium		None	Canadian_IBD_Collections_IGENOMED
Sare	Verstockt		Sare Verstockt	sare.verstockt@kuleuven.be	0000-0001-6222-8527	Department of Chronic Diseases and Metabolism, KU Leuven, Leuven, Belgium; Belgium IBD Consortium; International Inflammatory Bowel Disease Genetics Consortium		none	Belgium_IBD_Consortium_Leuven
Niek	Verweij		Niek Verweij	RGCcollaborations@regeneron.com		Regeneron Genetics Center, Tarrytown, NY, USA; Regeneron Genetics Center			Regeneron_Genetics_Center
Sophie	Vieujean		Sophie Vieujean	s.vieujean@uliege.be	0000-0002-1859-7146	University of Liege, ULiege, Liege, Belgium; Belgium IBD Consortium; International Inflammatory Bowel Disease Genetics Consortium		None	Belgium_IBD_Consortium_ULG
Gareth	Walker		Gareth Walker	gareth.walker1@nhs.net		Torbay Hospital, Torquay TQ2 7AA, UK; NIHR IBD BioResource; International Inflammatory Bowel Disease Genetics Consortium			NIHR_IBD_BioResource
Thomas	Walters		Thomas Walters	thomas.walters@sickkids.ca		Hospital for Sick Children, Toronto, On, Canada; International Inflammatory Bowel Disease Genetics Consortium			Predicting_Response_to_Standardised_Paediatric_Colitis_Therapy_PROTECT
Chen	Wang		Chen Wang	RGCcollaborations@regeneron.com		Regeneron Genetics Center, Tarrytown, NY, USA; Regeneron Genetics Center			Regeneron_Genetics_Center
Chenggu	Wang		Chenggu Wang	RGCcollaborations@regeneron.com		Regeneron Genetics Center, Tarrytown, NY, USA; Regeneron Genetics Center			Regeneron_Genetics_Center
Rujin	Wang		Rujin Wang	RGCcollaborations@regeneron.com		Regeneron Genetics Center, Tarrytown, NY, USA; Regeneron Genetics Center			Regeneron_Genetics_Center
Sophie	Warden		Sophie Warden	sophie.warden@bioresource.nihr.ac.uk		NIHR BioResource, Cambridge University Hospitals NHS Foundation, Cambridge Biomedical Campus, Cambridge CB2 0QQ, UK; NIHR IBD BioResource; International Inflammatory Bowel Disease Genetics Consortium			NIHR_IBD_BioResource
Ben	Warner		Ben Warner	b.warner@nhs.net		Darent Valley Hospital, Dartford DA2 8DA, UK; NIHR IBD BioResource; International Inflammatory Bowel Disease Genetics Consortium			NIHR_IBD_BioResource
Kyoko	Watanabe		Kyoko Watanabe	RGCcollaborations@regeneron.com		Regeneron Genetics Center, Tarrytown, NY, USA; Regeneron Genetics Center			Regeneron_Genetics_Center
Alastair	Watson		Alastair Watson	alastair.watson@nnuh.nhs.uk		Norfolk and Norwich University Hospital, Norwich NR4 7UY, UK; NIHR IBD BioResource; International Inflammatory Bowel Disease Genetics Consortium			NIHR_IBD_BioResource
Rinse	Weersma	K	Rinse K. Weersma	r.k.weersma@umcg.nl	0000-0001-7928-7371	Department of Gastroenterology and Hepatology, University of Groningen and University Medical Center Groningen, Groningen, The Netherlands; International Inflammatory Bowel Disease Genetics Consortium	RKW is supported by the Seerave Foundation and the EU Horizon Health consortium grant ID-­ DarkMatter-­ NCD (101136582) and the EU Horizon Europe Program grant miGut-­ Health: personalised blueprint of intestinal health (101095470)	RKW acted as consultant for Takeda Pharmaceuticals and received unrestricted research grants from Takeda, Johnson & Johnson, Tramedico and Ferring and speaker’s fees from MSD, Abbvie and Janssen Pharmaceuticals.	Netherlands_UMCG_Pearl_String_Initiative_PSI
Zhi	Wei		Zhi Wei	zhiwei04@gmail.com		Childrens Hospital of Philadelphia, Philadelphia, PA, USA; International Inflammatory Bowel Disease Genetics Consortium			Pediatric_IBD_Collection_CHOP
Frank	Wendt		Frank Wendt	RGCcollaborations@regeneron.com		Regeneron Genetics Center, Tarrytown, NY, USA; Regeneron Genetics Center			Regeneron_Genetics_Center
Emma	Wesley		Emma Wesley	emma.wesley@somersetft.nhs.uk		Musgrove Park Hospital, Taunton, Somerset, TA1 5DA, UK; NIHR IBD BioResource; International Inflammatory Bowel Disease Genetics Consortium			NIHR_IBD_BioResource
Katherine	White		Katherine White	katherine.white@mft.nhs.uk		Manchester Royal Infirmary, Manchester M13 9WL, UK; NIHR IBD BioResource; International Inflammatory Bowel Disease Genetics Consortium			NIHR_IBD_BioResource
Gary	Wild		Gary Wild	gary.wild@mcgill.ca		McGill University and McGill University Health Centre, Montreal, Canada; NIDDK IBD Genetics Consortium; International Inflammatory Bowel Disease Genetics Consortium		None	NIDDK_IBDGC_Collection_Montreal; Canadian_IBD_Collections_IGENOMED
Alan	Wiles		Alan Wiles	alan.wiles@qehkl.nhs.uk		The Queen Elizabeth Hospital Kings Lynn, King's Lynn PE30 4ET, UK; NIHR IBD BioResource; International Inflammatory Bowel Disease Genetics Consortium			NIHR_IBD_BioResource
Joy	Wilkins		Joy Wilkins	joy.wilkins@nhs.net		St Mary's Hospital, London W2 1NY, UK; NIHR IBD BioResource; International Inflammatory Bowel Disease Genetics Consortium			NIHR_IBD_BioResource
Cristen	Willer		Cristen Willer	RGCcollaborations@regeneron.com		Regeneron Genetics Center, Tarrytown, NY, USA; Regeneron Genetics Center			Regeneron_Genetics_Center
Horace	Williams		Horace Williams	horace.williams@nhs.net		St Mary's Hospital, London W2 1NY, UK; NIHR IBD BioResource; International Inflammatory Bowel Disease Genetics Consortium			NIHR_IBD_BioResource
Pauline	Wils		Pauline Wils	pauline.wils@chru-lille.fr		Department of Gastroenterology, CHRU de Lille, Lille, France.; International Inflammatory Bowel Disease Genetics Consortium			French_Collections_REMIND
Michael	Wilson		Michael Wilson	mwilson@broadinstitute.org		Program in Medical and Population Genetics, The Broad Institute of MIT and Harvard, Cambridge, MA, USA			Broad_Working_Group
David	Wilson		David Wilson	d.c.wilson@ed.ac.uk		Great Western Hospitals NHS Foundation Trust Western General Hospital, UK; UK IBD Genetics Consortium; International Inflammatory Bowel Disease Genetics Consortium			UK_Sanger_IBD_Collection
Harland	Winter	S	Harland S. Winter	hwinter@mgh.harvard.edu	0000-0002-3202-7772	Massachusetts General Hospital, Boston, MA, USA; International Inflammatory Bowel Disease Genetics Consortium	HSW received philanthropic support from Martin Schlaff, the Diane and Dorothy Brooks Foundation, and The Hasso Serrano Foundation.		Pediatric_IBD_Collection_MGB
Sarah	Wolf	E	Sarah E Wolf	RGCcollaborations@regeneron.com		Regeneron Genetics Center, Tarrytown, NY, USA; Regeneron Genetics Center			Regeneron_Genetics_Center
Kuan-Han	Wu		Kuan-Han Wu	RGCcollaborations@regeneron.com		Regeneron Genetics Center, Tarrytown, NY, USA; Regeneron Genetics Center			Regeneron_Genetics_Center
Ramnik	Xavier	J	Ramnik J. Xavier	rxavier@broadinstitute.org	0000-0002-5630-5167	Kurt Isselbacher Professor of Medicine at Harvard Medical School, Cambridge, MA, USA; Center for Computational and Integrative Biology, Massachusetts General Hospital, Boston, MA, USA; Department of Molecular Biology, Massachusetts General Hospital, Boston, MA, USA; Core Institute Member, The Broad Institute of MIT and Harvard, Cambridge, MA, USA; Klarman Cell Observatory, The Broad Institute of …			Sinai_Helmsley_Alliance_for_Research_Excellence_SHARE; Broad_Working Group; Prospective_Registry_in_IBD_Study_at_MGH_PRISM
Suk-Kyun	Yang		Suk-Kyun Yang	sky@amc.seoul.kr		Asan Medical Center, Seoul, South Korea			Asan_Medical_Center_AMC_IBD_Collection
Shaohong	Yang		Shaohong Yang	shaohong.yang@cshs.org		F. Widjaja Inflammatory Bowel Disease Institute, Cedars Sinai Medical Center, Los Angeles, CA, USA; NIDDK IBD Genetics Consortium; International Inflammatory Bowel Disease Genetics Consortium			NIDDK_IBDGC_Collection_Cedars_Sinai
Byong Duk	Ye		Byong Duk Ye	bdyemd@gmail.com		Asan Medical Center, Seoul, South Korea			Asan_Medical_Center_AMC_IBD_Collection
Bin	Ye		Bin Ye	RGCcollaborations@regeneron.com		Regeneron Genetics Center, Tarrytown, NY, USA; Regeneron Genetics Center			Regeneron_Genetics_Center
Justine	Young		Justine Young	jyoung@crohnscolitisfoundation.org		Crohns & Colitis Foundation, New York, NY, USA; SPARC IBD Network; International Inflammatory Bowel Disease Genetics Consortium			Study_of_a_Prospective_Adult_Research_Cohort_with_IBD_SPARC
Mingrui	Yu		Mingrui Yu	myu@broadinstitute.org	0000-0002-2749-0690	Program in Medical and Population Genetics, The Broad Institute of MIT and Harvard, Cambridge, MA, USA; Stanley Center for Psychiatric Research, The Broad Institute of MIT and Harvard, Cambridge, MA, USA; Analytic and Translational Genetics Unit, Department of Medicine, Massachusetts General Hospital, Boston, MA, USA; International Inflammatory Bowel Disease Genetics Consortium			Broad_Working_Group
Sean	Yu		Sean Yu	RGCcollaborations@regeneron.com		Regeneron Genetics Center, Tarrytown, NY, USA; Regeneron Genetics Center			Regeneron_Genetics_Center
Kai	Yuan		Kai Yuan	kyuan@broadinstitute.org	0000-0002-8460-6581	Program in Medical and Population Genetics, The Broad Institute of MIT and Harvard, Cambridge, MA, USA; Stanley Center for Psychiatric Research, The Broad Institute of MIT and Harvard, Cambridge, MA, USA; Analytic and Translational Genetics Unit, Department of Medicine, Massachusetts General Hospital, Boston, MA, USA; International Inflammatory Bowel Disease Genetics Consortium			Broad_Working_Group
Samantha	Zarate		Samantha Zarate	RGCcollaborations@regeneron.com		Regeneron Genetics Center, Tarrytown, NY, USA; Regeneron Genetics Center			Regeneron_Genetics_Center
Valentina	Zavala		Valentina Zavala	RGCcollaborations@regeneron.com		Regeneron Genetics Center, Tarrytown, NY, USA; Regeneron Genetics Center			Regeneron_Genetics_Center
Rui	Zhang		Rui Zhang	zhangrui@broadinstitute.org		Program in Medical and Population Genetics, The Broad Institute of MIT and Harvard, Cambridge, MA, USA; Stanley Center for Psychiatric Research, The Broad Institute of MIT and Harvard, Cambridge, MA, USA; Analytic and Translational Genetics Unit, Department of Medicine, Massachusetts General Hospital, Boston, MA, USA; International Inflammatory Bowel Disease Genetics Consortium			Broad_Working_Group
Jiayu	Zhang		Jiayu Zhang	jiayu.zhang@mssm.edu	0000-0001-6576-128X	Pathology, Molecular & Cell Based Medicine, Icahn School of Medicine at Mount Sinai, New York, NY, USA; NIDDK IBD Genetics Consortium; International Inflammatory Bowel Disease Genetics Consortium			NIDDK_IBDGC_Collection_MSSM
Aaron	Zhang		Aaron Zhang	RGCcollaborations@regeneron.com		Regeneron Genetics Center, Tarrytown, NY, USA; Regeneron Genetics Center			Regeneron_Genetics_Center
Blair	Zhang		Blair Zhang	RGCcollaborations@regeneron.com		Regeneron Genetics Center, Tarrytown, NY, USA; Regeneron Genetics Center			Regeneron_Genetics_Center
Chuanyi	Zhang		Chuanyi Zhang	RGCcollaborations@regeneron.com		Regeneron Genetics Center, Tarrytown, NY, USA; Regeneron Genetics Center			Regeneron_Genetics_Center
Jingning	Zhang		Jingning Zhang	RGCcollaborations@regeneron.com		Regeneron Genetics Center, Tarrytown, NY, USA; Regeneron Genetics Center			Regeneron_Genetics_Center
Lance	Zhang		Lance Zhang	RGCcollaborations@regeneron.com		Regeneron Genetics Center, Tarrytown, NY, USA; Regeneron Genetics Center			Regeneron_Genetics_Center
Qian	Zhang		Qian Zhang	qz2@sanger.ac.uk	0000-0002-0769-1057	Genomics of Inflammation and Immunity Group, Human Genetics Programme, Wellcome Sanger Institute, Wellcome Genome Campus, Hinxton, Cambridgeshire, UK; UK IBD Genetics Consortium; International Inflammatory Bowel Disease Genetics Consortium			Sanger_Working_Group
Rufei	Zhu		Rufei Zhu	rzhu@broadinstitute.org	0009-0001-7770-2006	Program in Medical and Population Genetics, The Broad Institute of MIT and Harvard, Cambridge, MA, USA; Stanley Center for Psychiatric Research, The Broad Institute of MIT and Harvard, Cambridge, MA, USA; Analytic and Translational Genetics Unit, Department of Medicine, Massachusetts General Hospital, Boston, MA, USA			Broad_Working_Group
Mathias	Zilbauer		Mathias Zilbauer	mz304@medschl.cam.ac.uk		Department of Paediatric Gastroenterology, Hepatology and Nutrition, Addenbrooke's Hospital, Cambridge, UK; Department of Paediatrics, University of Cambridge, Cambridge, UK; NIHR IBD BioResource; International Inflammatory Bowel Disease Genetics Consortium			UK_Sanger_IBD_Collection; NIHR_IBD_BioResource
David	Ziring		David Ziring	david.ziring@cshs.org		F. Widjaja Inflammatory Bowel Disease Institute, Cedars Sinai Medical Center, Los Angeles, CA, USA; NIDDK IBD Genetics Consortium; International Inflammatory Bowel Disease Genetics Consortium			NIDDK_IBDGC_Collection_Cedars_Sinai
Andrey	Ziyatdinov		Andrey Ziyatdinov	RGCcollaborations@regeneron.com		Regeneron Genetics Center, Tarrytown, NY, USA; Regeneron Genetics Center			Regeneron_Genetics_Center
Yuxin	Zou		Yuxin Zou	RGCcollaborations@regeneron.com		Regeneron Genetics Center, Tarrytown, NY, USA; Regeneron Genetics Center			Regeneron_Genetics_Center
Michael	Zwick		Michael Zwick	mzwick@emory.edu		Emory University School of Medicine and Children’s Healthcare of Atlanta, Atlanta, GA, USA; International Inflammatory Bowel Disease Genetics Consortium			Pediatric_RISK_Stratification_Study
